# Supplementary material for: Stochastic variation of transcript abundance in C57BL/6J mice
Source: BMC Genomics. 2011 Mar 30;12:167. doi: 10.1186/1471-2164-12-167 (PMC3082245; doi:10.1186/1471-2164-12-167)
Supplement: Additional file 3 — Supplemental Table S1. Enrichments scores of the gene coexpression modules. [file 1471-2164-12-167-S3.XLSX]

## Sheet: Contents
	Supplementary Table 1 - Enrichments of the gene modules
	Workbook Contents

## Sheet: enrichment
											=topScore_KEGG_2_02_20091014_1!R[-9]C[-9]	=topScore_KEGG_2_02_20091014_1!R[-9]C[-9]	=topScore_KEGG_2_02_20091014_1!R[-9]C[-9]	=topScore_KEGG_2_02_20091014_1!R[-9]C[-9]	=topScore_KEGG_2_02_20091014_1!R[-9]C[-9]	=topScore_KEGG_2_02_20091014_1!R[-9]C[-9]	=topScore_KEGG_2_02_20091014_1!R[-9]C[-9]	=topScore_KEGG_2_02_20091014_1!R[-9]C[-9]	=topScore_KEGG_2_02_20091014_1!R[-9]C[-9]	=topScore_KEGG_2_02_20091014_1!R[-9]C[-9]	=topScore_KEGG_2_02_20091014_1!R[-9]C[-9]	=topScore_KEGG_2_02_20091014_1!R[-9]C[-9]
									Row Number	Database	tissueIndex	subsetIndex	moduleIndex	Tissue	Test	Module	ID	Category	Variable Genes	Module Genes	Module Genes/ Variable Genes .	pvalue
									1	GO_MF	1	1	1	Adipose	Complete	Adipose-turquoise	GO:0004866	endopeptidase inhibitor activity	55	8	0.145455	7.11489e-25
									2	GO_MF	1	1	1	Adipose	Complete	Adipose-turquoise	GO:0004867	serine-type endopeptidase inhibitor activity	43	7	0.162791	1.07798e-24
									3	GO_MF	1	1	1	Adipose	Complete	Adipose-turquoise	GO:0030414	protease inhibitor activity	56	8	0.142857	2.07519e-24
									4	GO_BP	1	1	1	Adipose	Complete	Adipose-turquoise	GO:0034097	response to cytokine stimulus	17	4	0.235294	2.21102e-21
									5	GO_MF	1	1	1	Adipose	Complete	Adipose-turquoise	GO:0020037	heme binding	50	7	0.14	4.02934e-21
									6	GO_MF	1	1	1	Adipose	Complete	Adipose-turquoise	GO:0046906	tetrapyrrole binding	50	7	0.14	4.02934e-21
									7	GO_MF	1	1	1	Adipose	Complete	Adipose-turquoise	GO:0016712	oxidoreductase activity, acting on paired donors, with incorporation or reduction of molecular oxygen, reduced flavin or flavoprotein as one donor, and incorporation of one atom of oxygen	22	4	0.181818	1.41922e-16
									8	GO_MF	1	1	1	Adipose	Complete	Adipose-turquoise	GO:0004857	enzyme inhibitor activity	82	8	0.097561	2.68727e-16
									9	GO_BP	1	1	1	Adipose	Complete	Adipose-turquoise	GO:0042157	lipoprotein metabolic process	23	4	0.173913	7.3083e-16
									10	GO_MF	1	1	1	Adipose	Complete	Adipose-turquoise	GO:0005319	lipid transporter activity	24	4	0.166667	3.2853e-15
									11	GO_MF	1	1	1	Adipose	Complete	Adipose-turquoise	GO:0004497	monooxygenase activity	63	6	0.0952381	2.58217e-12
									12	GO_CC	1	1	1	Adipose	Complete	Adipose-turquoise	GO:0005792	microsome	84	7	0.0833333	3.16735e-12
									13	GO_CC	1	1	1	Adipose	Complete	Adipose-turquoise	GO:0042598	vesicular fraction	84	7	0.0833333	3.16735e-12
									14	GO_BP	1	1	1	Adipose	Complete	Adipose-turquoise	GO:0006869	lipid transport	46	5	0.108696	4.72147e-12
									15	GO_MF	1	1	1	Adipose	Complete	Adipose-turquoise	GO:0016705	oxidoreductase activity, acting on paired donors, with incorporation or reduction of molecular oxygen	65	6	0.0923077	6.41979e-12
									16	GO_BP	1	1	1	Adipose	Complete	Adipose-turquoise	GO:0006953	acute-phase response	18	3	0.166667	7.67882e-12
									17	GO_BP	1	1	1	Adipose	Complete	Adipose-turquoise	GO:0043434	response to peptide hormone stimulus	18	3	0.166667	7.67882e-12
									18	KEGG	1	1	1	Adipose	Complete	Adipose-turquoise	3320	PPAR signaling pathway	45	6	0.133333	1.44235e-11
									19	KEGG	1	1	1	Adipose	Complete	Adipose-turquoise	4610	Complement and coagulation cascades	52	6	0.115385	6.21974e-10
									20	GO_MF	1	1	1	Adipose	Complete	Adipose-turquoise	GO:0009055	electron carrier activity	83	6	0.0722892	3.24639e-09
									21	GO_MF	1	1	1	Adipose	Complete	Adipose-turquoise	GO:0005506	iron ion binding	140	8	0.0571429	4.6889e-09
									22	GO_BP	1	1	1	Adipose	Complete	Adipose-turquoise	GO:0006820	anion transport	41	4	0.097561	5.77998e-09
									23	GO_BP	1	1	1	Adipose	Complete	Adipose-turquoise	GO:0006022	aminoglycan metabolic process	12	2	0.166667	1.86079e-08
									24	GO_BP	1	1	1	Adipose	Complete	Adipose-turquoise	GO:0007586	digestion	12	2	0.166667	1.86079e-08
									25	GO_BP	1	1	1	Adipose	Complete	Adipose-turquoise	GO:0030203	glycosaminoglycan metabolic process	12	2	0.166667	1.86079e-08
									26	GO_MF	1	1	1	Adipose	Complete	Adipose-turquoise	GO:0015103	inorganic anion transmembrane transporter activity	12	2	0.166667	1.86079e-08
									27	GO_BP	1	1	1	Adipose	Complete	Adipose-turquoise	GO:0015918	sterol transport	12	2	0.166667	1.86079e-08
									28	GO_BP	1	1	1	Adipose	Complete	Adipose-turquoise	GO:0030301	cholesterol transport	12	2	0.166667	1.86079e-08
									29	GO_CC	1	1	1	Adipose	Complete	Adipose-turquoise	GO:0005624	membrane fraction	185	9	0.0486486	2.67299e-08
									30	GO_BP	1	1	1	Adipose	Complete	Adipose-turquoise	GO:0002526	acute inflammatory response	46	4	0.0869565	5.3078e-08
									31	GO_CC	1	1	1	Adipose	Complete	Adipose-turquoise	GO:0005626	insoluble fraction	193	9	0.0466321	6.77429e-08
									32	GO_BP	1	1	1	Adipose	Complete	Adipose-turquoise	GO:0042632	cholesterol homeostasis	13	2	0.153846	7.18377e-08
									33	GO_BP	1	1	1	Adipose	Complete	Adipose-turquoise	GO:0055092	sterol homeostasis	13	2	0.153846	7.18377e-08
									34	GO_MF	1	1	1	Adipose	Complete	Adipose-turquoise	GO:0008034	lipoprotein binding	13	2	0.153846	7.18377e-08
									35	GO_BP	1	1	1	Adipose	Complete	Adipose-turquoise	GO:0009725	response to hormone stimulus	28	3	0.107143	8.75879e-08
									36	GO_BP	1	1	1	Adipose	Complete	Adipose-turquoise	GO:0009719	response to endogenous stimulus	30	3	0.1	2.70388e-07
									37	GO_CC	1	1	1	Adipose	Complete	Adipose-turquoise	GO:0000267	cell fraction	211	9	0.042654	4.2296e-07
									38	GO_BP	1	1	1	Adipose	Complete	Adipose-turquoise	GO:0046483	heterocycle metabolic process	31	3	0.0967742	4.50124e-07
									39	GO_MF	1	1	1	Adipose	Complete	Adipose-turquoise	GO:0005215	transporter activity	347	12	0.0345821	6.86608e-07
									40	KEGG	1	1	1	Adipose	Complete	Adipose-turquoise	982	Drug metabolism - cytochrome P450	55	5	0.0909091	1.11924e-06
									41	GO_BP	1	1	1	Adipose	Complete	Adipose-turquoise	GO:0055088	lipid homeostasis	16	2	0.125	1.51921e-06
									42	KEGG	1	1	1	Adipose	Complete	Adipose-turquoise	450	Selenoamino acid metabolism	11	2	0.181818	1.97548e-06
									43	KEGG	1	1	1	Adipose	Complete	Adipose-turquoise	830	Retinol metabolism	41	4	0.097561	4.6412e-06
									44	GO_BP	1	1	1	Adipose	Complete	Adipose-turquoise	GO:0008203	cholesterol metabolic process	43	3	0.0697674	3.2686e-05
									45	GO_MF	1	1	1	Adipose	Complete	Adipose-turquoise	GO:0031402	sodium ion binding	43	3	0.0697674	3.2686e-05
									46	GO_MF	1	1	1	Adipose	Complete	Adipose-turquoise	GO:0022892	substrate-specific transporter activity	272	9	0.0330882	3.36773e-05
									47	GO_BP	1	1	1	Adipose	Complete	Adipose-turquoise	GO:0006641	triglyceride metabolic process	21	2	0.0952381	3.6287e-05
									48	GO_MF	1	1	1	Adipose	Complete	Adipose-turquoise	GO:0030234	enzyme regulator activity	227	8	0.0352423	3.7482e-05
									49	GO_MF	1	1	1	Adipose	Complete	Adipose-turquoise	GO:0031420	alkali metal ion binding	75	4	0.0533333	6.18568e-05
									50	GO_MF	1	1	1	Adipose	Complete	Adipose-turquoise	GO:0004252	serine-type endopeptidase activity	47	3	0.0638298	8.43138e-05
									51	GO_BP	1	1	1	Adipose	Complete	Adipose-turquoise	GO:0016125	sterol metabolic process	47	3	0.0638298	8.43138e-05
									52	KEGG	1	1	1	Adipose	Complete	Adipose-turquoise	590	Arachidonic acid metabolism	33	3	0.0909091	0.000128831
									53	GO_BP	1	1	1	Adipose	Complete	Adipose-turquoise	GO:0009611	response to wounding	157	6	0.0382166	0.000129675
									54	GO_BP	1	1	1	Adipose	Complete	Adipose-turquoise	GO:0002455	humoral immune response mediated by circulating immunoglobulin	24	2	0.0833333	0.00013046
									55	GO_BP	1	1	1	Adipose	Complete	Adipose-turquoise	GO:0008202	steroid metabolic process	81	4	0.0493827	0.000142307
									56	GO_BP	1	1	1	Adipose	Complete	Adipose-turquoise	GO:0034641	cellular nitrogen compound metabolic process	118	5	0.0423729	0.00014923
									57	GO_BP	1	1	1	Adipose	Complete	Adipose-turquoise	GO:0006638	neutral lipid metabolic process	25	2	0.08	0.000186931
									58	GO_BP	1	1	1	Adipose	Complete	Adipose-turquoise	GO:0006639	acylglycerol metabolic process	25	2	0.08	0.000186931
									59	GO_BP	1	1	1	Adipose	Complete	Adipose-turquoise	GO:0015698	inorganic anion transport	25	2	0.08	0.000186931
									60	GO_BP	1	1	1	Adipose	Complete	Adipose-turquoise	GO:0046486	glycerolipid metabolic process	25	2	0.08	0.000186931
									61	GO_MF	1	1	1	Adipose	Complete	Adipose-turquoise	GO:0008509	anion transmembrane transporter activity	52	3	0.0576923	0.000225134
									62	GO_BP	1	1	1	Adipose	Complete	Adipose-turquoise	GO:0006807	nitrogen compound metabolic process	124	5	0.0403226	0.000254699
									63	GO_BP	1	1	1	Adipose	Complete	Adipose-turquoise	GO:0006662	glycerol ether metabolic process	26	2	0.0769231	0.000260697
									64	GO_BP	1	1	1	Adipose	Complete	Adipose-turquoise	GO:0008643	carbohydrate transport	26	2	0.0769231	0.000260697
									65	GO_BP	1	1	1	Adipose	Complete	Adipose-turquoise	GO:0046849	bone remodeling	26	2	0.0769231	0.000260697
									66	GO_BP	1	1	1	Adipose	Complete	Adipose-turquoise	GO:0006814	sodium ion transport	54	3	0.0555556	0.000317135
									67	KEGG	1	1	1	Adipose	Complete	Adipose-turquoise	591	Linoleic acid metabolism	18	2	0.111111	0.000327023
									68	GO_BP	1	1	1	Adipose	Complete	Adipose-turquoise	GO:0043086	negative regulation of catalytic activity	27	2	0.0740741	0.000354923
									69	GO_MF	1	1	1	Adipose	Complete	Adipose-turquoise	GO:0015293	symporter activity	56	3	0.0535714	0.000436083
									70	GO_CC	1	1	1	Adipose	Complete	Adipose-turquoise	GO:0005783	endoplasmic reticulum	333	9	0.027027	0.000518905
									71	GO_BP	1	1	1	Adipose	Complete	Adipose-turquoise	GO:0055114	oxidation reduction	283	8	0.0282686	0.000628774
									72	GO_BP	1	1	1	Adipose	Complete	Adipose-turquoise	GO:0006066	cellular alcohol metabolic process	139	5	0.0359712	0.000791126
									73	GO_MF	1	1	1	Adipose	Complete	Adipose-turquoise	GO:0008236	serine-type peptidase activity	62	3	0.0483871	0.00100398
									74	GO_MF	1	1	1	Adipose	Complete	Adipose-turquoise	GO:0017171	serine hydrolase activity	62	3	0.0483871	0.00100398
									75	GO_BP	1	1	1	Adipose	Complete	Adipose-turquoise	GO:0006954	inflammatory response	103	4	0.038835	0.00132032
									76	GO_MF	1	1	1	Adipose	Complete	Adipose-turquoise	GO:0016491	oxidoreductase activity	305	8	0.0262295	0.00142011
									77	KEGG	1	1	1	Adipose	Complete	Adipose-turquoise	500	Starch and sucrose metabolism	22	2	0.0909091	0.00144157
									78	GO_BP	1	1	1	Adipose	Complete	Adipose-turquoise	GO:0006959	humoral immune response	33	2	0.0606061	0.00153915
									79	GO_BP	1	1	1	Adipose	Complete	Adipose-turquoise	GO:0009308	cellular amine metabolic process	106	4	0.0377358	0.00166556
									80	GO_BP	1	1	1	Adipose	Complete	Adipose-turquoise	GO:0042445	hormone metabolic process	34	2	0.0588235	0.00187129
									81	GO_MF	1	1	1	Adipose	Complete	Adipose-turquoise	GO:0015291	secondary active transmembrane transporter activity	69	3	0.0434783	0.00221658
									82	GO_BP	1	1	1	Adipose	Complete	Adipose-turquoise	GO:0001932	regulation of protein amino acid phosphorylation	36	2	0.0555556	0.0026798
									83	GO_BP	1	1	1	Adipose	Complete	Adipose-turquoise	GO:0048771	tissue remodeling	36	2	0.0555556	0.0026798
									84	GO_BP	1	1	1	Adipose	Complete	Adipose-turquoise	GO:0006952	defense response	160	5	0.03125	0.00269677
									85	KEGG	1	1	1	Adipose	Complete	Adipose-turquoise	980	Metabolism of xenobiotics by cytochrome P450	49	3	0.0612245	0.00322161
									86	GO_BP	1	1	1	Adipose	Complete	Adipose-turquoise	GO:0006898	receptor-mediated endocytosis	11	1	0.0909091	0.00323159
									87	GO_BP	1	1	1	Adipose	Complete	Adipose-turquoise	GO:0010811	positive regulation of cell-substrate adhesion	11	1	0.0909091	0.00323159
									88	GO_BP	1	1	1	Adipose	Complete	Adipose-turquoise	GO:0016064	immunoglobulin mediated immune response	39	2	0.0512821	0.00429401
									89	GO_BP	1	1	1	Adipose	Complete	Adipose-turquoise	GO:0019724	B cell mediated immunity	39	2	0.0512821	0.00429401
									90	GO_BP	1	1	1	Adipose	Complete	Adipose-turquoise	GO:0019220	regulation of phosphate metabolic process	40	2	0.05	0.00494866
									91	GO_BP	1	1	1	Adipose	Complete	Adipose-turquoise	GO:0051174	regulation of phosphorus metabolic process	40	2	0.05	0.00494866
									92	GO_BP	1	1	1	Adipose	Complete	Adipose-turquoise	GO:0031399	regulation of protein modification process	40	2	0.05	0.00494866
									93	GO_BP	1	1	1	Adipose	Complete	Adipose-turquoise	GO:0042325	regulation of phosphorylation	40	2	0.05	0.00494866
									94	GO_BP	1	1	1	Adipose	Complete	Adipose-turquoise	GO:0002637	regulation of immunoglobulin production	12	1	0.0833333	0.0049573
									95	GO_BP	1	1	1	Adipose	Complete	Adipose-turquoise	GO:0019835	cytolysis	12	1	0.0833333	0.0049573
									96	GO_MF	1	1	1	Adipose	Complete	Adipose-turquoise	GO:0050840	extracellular matrix binding	12	1	0.0833333	0.0049573
									97	GO_BP	1	1	1	Adipose	Complete	Adipose-turquoise	GO:0042440	pigment metabolic process	12	1	0.0833333	0.0049573
									98	GO_BP	1	1	1	Adipose	Complete	Adipose-turquoise	GO:0009605	response to external stimulus	236	6	0.0254237	0.00660187
									99	GO_BP	1	1	1	Adipose	Complete	Adipose-turquoise	GO:0042158	lipoprotein biosynthetic process	13	1	0.0769231	0.00713954
									100	GO_BP	1	1	1	Adipose	Complete	Adipose-turquoise	GO:0002712	regulation of B cell mediated immunity	13	1	0.0769231	0.00713954
									101	GO_BP	1	1	1	Adipose	Complete	Adipose-turquoise	GO:0002889	regulation of immunoglobulin mediated immune response	13	1	0.0769231	0.00713954
									102	GO_BP	1	1	1	Adipose	Complete	Adipose-turquoise	GO:0031099	regeneration	13	1	0.0769231	0.00713954
									103	GO_BP	1	1	1	Adipose	Complete	Adipose-turquoise	GO:0035270	endocrine system development	13	1	0.0769231	0.00713954
									104	GO_BP	1	1	1	Adipose	Complete	Adipose-turquoise	GO:0002700	regulation of production of molecular mediator of immune response	13	1	0.0769231	0.00713954
									105	GO_BP	1	1	1	Adipose	Complete	Adipose-turquoise	GO:0032787	monocarboxylic acid metabolic process	131	4	0.0305344	0.00762488
									106	GO_CC	1	1	1	Adipose	Complete	Adipose-turquoise	GO:0005887	integral to plasma membrane	131	4	0.0305344	0.00762488
									107	KEGG	1	1	1	Adipose	Complete	Adipose-turquoise	983	Drug metabolism - other enzymes	30	2	0.0666667	0.00876396
									108	GO_BP	1	1	1	Adipose	Complete	Adipose-turquoise	GO:0006094	gluconeogenesis	14	1	0.0714286	0.00978288
									109	GO_CC	1	1	1	Adipose	Complete	Adipose-turquoise	GO:0046930	pore complex	14	1	0.0714286	0.00978288
									110	GO_MF	1	1	1	Adipose	Complete	Adipose-turquoise	GO:0016709	oxidoreductase activity, acting on paired donors, with incorporation or reduction of molecular oxygen, NADH or NADPH as one donor, and incorporation of one atom of oxygen	14	1	0.0714286	0.00978288
									111	GO_MF	1	1	1	Adipose	Complete	Adipose-turquoise	GO:0016877	ligase activity, forming carbon-sulfur bonds	14	1	0.0714286	0.00978288
									112	GO_BP	1	1	1	Adipose	Complete	Adipose-turquoise	GO:0002705	positive regulation of leukocyte mediated immunity	14	1	0.0714286	0.00978288
									113	GO_BP	1	1	1	Adipose	Complete	Adipose-turquoise	GO:0002708	positive regulation of lymphocyte mediated immunity	14	1	0.0714286	0.00978288
									114	GO_BP	1	1	2	Adipose	Complete	Adipose-blue	GO:0008544	epidermis development	40	12	0.3	3.04648e-23
									115	GO_CC	1	1	2	Adipose	Complete	Adipose-blue	GO:0045111	intermediate filament cytoskeleton	30	10	0.333333	4.43833e-22
									116	GO_BP	1	1	2	Adipose	Complete	Adipose-blue	GO:0048730	epidermis morphogenesis	16	7	0.4375	2.66728e-21
									117	GO_BP	1	1	2	Adipose	Complete	Adipose-blue	GO:0007398	ectoderm development	44	12	0.272727	7.12882e-21
									118	GO_CC	1	1	2	Adipose	Complete	Adipose-blue	GO:0005882	intermediate filament	28	9	0.321429	2.85443e-19
									119	GO_BP	1	1	2	Adipose	Complete	Adipose-blue	GO:0009888	tissue development	105	15	0.142857	1.12359e-11
									120	GO_BP	1	1	2	Adipose	Complete	Adipose-blue	GO:0048729	tissue morphogenesis	32	7	0.21875	3.82533e-10
									121	KEGG	1	1	2	Adipose	Complete	Adipose-blue	100	Biosynthesis of steroids	16	3	0.1875	1.90201e-08
									122	GO_BP	1	1	2	Adipose	Complete	Adipose-blue	GO:0006665	sphingolipid metabolic process	19	4	0.210526	2.99104e-06
									123	KEGG	1	1	2	Adipose	Complete	Adipose-blue	830	Retinol metabolism	41	4	0.097561	1.31875e-05
									124	GO_CC	1	1	2	Adipose	Complete	Adipose-blue	GO:0005856	cytoskeleton	310	22	0.0709677	1.35092e-05
									125	GO_BP	1	1	2	Adipose	Complete	Adipose-blue	GO:0016042	lipid catabolic process	56	7	0.125	2.20081e-05
									126	GO_BP	1	1	2	Adipose	Complete	Adipose-blue	GO:0001942	hair follicle development	15	3	0.2	7.68297e-05
									127	GO_BP	1	1	2	Adipose	Complete	Adipose-blue	GO:0022404	molting cycle process	15	3	0.2	7.68297e-05
									128	GO_BP	1	1	2	Adipose	Complete	Adipose-blue	GO:0022405	hair cycle process	15	3	0.2	7.68297e-05
									129	GO_BP	1	1	2	Adipose	Complete	Adipose-blue	GO:0042303	molting cycle	15	3	0.2	7.68297e-05
									130	GO_BP	1	1	2	Adipose	Complete	Adipose-blue	GO:0042633	hair cycle	15	3	0.2	7.68297e-05
									131	KEGG	1	1	2	Adipose	Complete	Adipose-blue	340	Histidine metabolism	15	2	0.133333	0.000134272
									132	GO_MF	1	1	2	Adipose	Complete	Adipose-blue	GO:0005198	structural molecule activity	130	11	0.0846154	0.000173055
									133	KEGG	1	1	2	Adipose	Complete	Adipose-blue	590	Arachidonic acid metabolism	33	3	0.0909091	0.000270071
									134	GO_MF	1	1	2	Adipose	Complete	Adipose-blue	GO:0005254	chloride channel activity	18	3	0.166667	0.000434641
									135	GO_CC	1	1	2	Adipose	Complete	Adipose-blue	GO:0005625	soluble fraction	30	4	0.133333	0.000583759
									136	GO_CC	1	1	2	Adipose	Complete	Adipose-blue	GO:0044430	cytoskeletal part	169	12	0.0710059	0.00111758
									137	KEGG	1	1	2	Adipose	Complete	Adipose-blue	150	Androgen and estrogen metabolism	20	2	0.1	0.00128379
									138	GO_BP	1	1	2	Adipose	Complete	Adipose-blue	GO:0001501	skeletal system development	96	8	0.0833333	0.00139006
									139	GO_BP	1	1	2	Adipose	Complete	Adipose-blue	GO:0001843	neural tube closure	11	2	0.181818	0.00191655
									140	GO_BP	1	1	2	Adipose	Complete	Adipose-blue	GO:0009062	fatty acid catabolic process	11	2	0.181818	0.00191655
									141	GO_BP	1	1	2	Adipose	Complete	Adipose-blue	GO:0014020	primary neural tube formation	11	2	0.181818	0.00191655
									142	GO_BP	1	1	2	Adipose	Complete	Adipose-blue	GO:0016054	organic acid catabolic process	11	2	0.181818	0.00191655
									143	GO_BP	1	1	2	Adipose	Complete	Adipose-blue	GO:0046395	carboxylic acid catabolic process	11	2	0.181818	0.00191655
									144	GO_BP	1	1	2	Adipose	Complete	Adipose-blue	GO:0042401	biogenic amine biosynthetic process	11	2	0.181818	0.00191655
									145	GO_BP	1	1	2	Adipose	Complete	Adipose-blue	GO:0006629	lipid metabolic process	307	18	0.0586319	0.00193679
									146	GO_BP	1	1	2	Adipose	Complete	Adipose-blue	GO:0016126	sterol biosynthetic process	22	3	0.136364	0.00211598
									147	GO_MF	1	1	2	Adipose	Complete	Adipose-blue	GO:0005253	anion channel activity	22	3	0.136364	0.00211598
									148	GO_BP	1	1	2	Adipose	Complete	Adipose-blue	GO:0046456	icosanoid biosynthetic process	12	2	0.166667	0.00329278
									149	GO_BP	1	1	2	Adipose	Complete	Adipose-blue	GO:0008610	lipid biosynthetic process	125	9	0.072	0.00365478
									150	GO_MF	1	1	2	Adipose	Complete	Adipose-blue	GO:0016627	oxidoreductase activity, acting on the CH-CH group of donors	24	3	0.125	0.00383822
									151	GO_MF	1	1	2	Adipose	Complete	Adipose-blue	GO:0031404	chloride ion binding	24	3	0.125	0.00383822
									152	GO_MF	1	1	2	Adipose	Complete	Adipose-blue	GO:0043168	anion binding	24	3	0.125	0.00383822
									153	GO_CC	1	1	2	Adipose	Complete	Adipose-blue	GO:0030054	cell junction	167	11	0.0658683	0.00404176
									154	GO_BP	1	1	2	Adipose	Complete	Adipose-blue	GO:0042742	defense response to bacterium	25	3	0.12	0.00498962
									155	GO_BP	1	1	2	Adipose	Complete	Adipose-blue	GO:0019395	fatty acid oxidation	13	2	0.153846	0.00521639
									156	GO_BP	1	1	2	Adipose	Complete	Adipose-blue	GO:0034440	lipid oxidation	13	2	0.153846	0.00521639
									157	KEGG	1	1	2	Adipose	Complete	Adipose-blue	980	Metabolism of xenobiotics by cytochrome P450	49	3	0.0612245	0.0053408
									158	GO_BP	1	1	2	Adipose	Complete	Adipose-blue	GO:0009653	anatomical structure morphogenesis	430	22	0.0511628	0.00572517
									159	GO_MF	1	1	2	Adipose	Complete	Adipose-blue	GO:0016702	oxidoreductase activity, acting on single donors with incorporation of molecular oxygen, incorporation of two atoms of oxygen	26	3	0.115385	0.00635794
									160	GO_MF	1	1	2	Adipose	Complete	Adipose-blue	GO:0051213	dioxygenase activity	26	3	0.115385	0.00635794
									161	GO_BP	1	1	2	Adipose	Complete	Adipose-blue	GO:0016331	morphogenesis of embryonic epithelium	26	3	0.115385	0.00635794
									162	GO_BP	1	1	2	Adipose	Complete	Adipose-blue	GO:0044242	cellular lipid catabolic process	26	3	0.115385	0.00635794
									163	GO_BP	1	1	2	Adipose	Complete	Adipose-blue	GO:0006690	icosanoid metabolic process	14	2	0.142857	0.00775168
									164	GO_BP	1	1	2	Adipose	Complete	Adipose-blue	GO:0042398	amino acid derivative biosynthetic process	14	2	0.142857	0.00775168
									165	GO_BP	1	1	2	Adipose	Complete	Adipose-blue	GO:0050770	regulation of axonogenesis	14	2	0.142857	0.00775168
									166	GO_MF	1	1	2	Adipose	Complete	Adipose-blue	GO:0008017	microtubule binding	14	2	0.142857	0.00775168
									167	GO_BP	1	1	2	Adipose	Complete	Adipose-blue	GO:0006633	fatty acid biosynthetic process	42	4	0.0952381	0.00786797
									168	GO_BP	1	1	2	Adipose	Complete	Adipose-blue	GO:0030326	embryonic limb morphogenesis	27	3	0.111111	0.00795849
									169	GO_BP	1	1	2	Adipose	Complete	Adipose-blue	GO:0035113	embryonic appendage morphogenesis	27	3	0.111111	0.00795849
									170	GO_MF	1	1	2	Adipose	Complete	Adipose-blue	GO:0016701	oxidoreductase activity, acting on single donors with incorporation of molecular oxygen	27	3	0.111111	0.00795849
									171	GO_CC	1	1	3	Adipose	Complete	Adipose-brown	GO:0043292	contractile fiber	56	39	0.696429	2.20862e-74
									172	GO_CC	1	1	3	Adipose	Complete	Adipose-brown	GO:0030016	myofibril	54	38	0.703704	2.08989e-73
									173	GO_CC	1	1	3	Adipose	Complete	Adipose-brown	GO:0030017	sarcomere	46	32	0.695652	3.22181e-61
									174	GO_CC	1	1	3	Adipose	Complete	Adipose-brown	GO:0044449	contractile fiber part	49	33	0.673469	1.0373e-60
									175	GO_CC	1	1	3	Adipose	Complete	Adipose-brown	GO:0031674	I band	31	22	0.709677	1.26435e-43
									176	GO_CC	1	1	3	Adipose	Complete	Adipose-brown	GO:0030018	Z disc	27	19	0.703704	1.48462e-37
									177	GO_BP	1	1	3	Adipose	Complete	Adipose-brown	GO:0006936	muscle contraction	44	21	0.477273	6.25184e-26
									178	GO_BP	1	1	3	Adipose	Complete	Adipose-brown	GO:0003012	muscle system process	46	21	0.456522	1.57914e-24
									179	GO_CC	1	1	3	Adipose	Complete	Adipose-brown	GO:0016528	sarcoplasm	20	13	0.65	5.24445e-24
									180	GO_CC	1	1	3	Adipose	Complete	Adipose-brown	GO:0016529	sarcoplasmic reticulum	20	13	0.65	5.24445e-24
									181	GO_CC	1	1	3	Adipose	Complete	Adipose-brown	GO:0015629	actin cytoskeleton	86	28	0.325581	1.85562e-20
									182	GO_CC	1	1	3	Adipose	Complete	Adipose-brown	GO:0005859	muscle myosin complex	11	8	0.727273	1.71641e-17
									183	GO_CC	1	1	3	Adipose	Complete	Adipose-brown	GO:0016460	myosin II complex	12	8	0.666667	6.62029e-16
									184	GO_CC	1	1	3	Adipose	Complete	Adipose-brown	GO:0005856	cytoskeleton	310	57	0.183871	1.50082e-15
									185	GO_BP	1	1	3	Adipose	Complete	Adipose-brown	GO:0007517	muscle development	95	26	0.273684	7.01811e-15
									186	GO_BP	1	1	3	Adipose	Complete	Adipose-brown	GO:0006941	striated muscle contraction	21	10	0.47619	3.14537e-13
									187	GO_BP	1	1	3	Adipose	Complete	Adipose-brown	GO:0014706	striated muscle development	75	21	0.28	9.7606e-13
									188	GO_MF	1	1	3	Adipose	Complete	Adipose-brown	GO:0008092	cytoskeletal protein binding	167	35	0.209581	1.14715e-12
									189	GO_CC	1	1	3	Adipose	Complete	Adipose-brown	GO:0016459	myosin complex	30	12	0.4	1.42592e-12
									190	GO_MF	1	1	3	Adipose	Complete	Adipose-brown	GO:0003779	actin binding	135	30	0.222222	3.35502e-12
									191	GO_BP	1	1	3	Adipose	Complete	Adipose-brown	GO:0005977	glycogen metabolic process	20	9	0.45	2.59562e-11
									192	GO_BP	1	1	3	Adipose	Complete	Adipose-brown	GO:0006073	cellular glucan metabolic process	20	9	0.45	2.59562e-11
									193	GO_BP	1	1	3	Adipose	Complete	Adipose-brown	GO:0044042	glucan metabolic process	20	9	0.45	2.59562e-11
									194	GO_BP	1	1	3	Adipose	Complete	Adipose-brown	GO:0006112	energy reserve metabolic process	21	9	0.428571	1.09803e-10
									195	GO_CC	1	1	3	Adipose	Complete	Adipose-brown	GO:0044430	cytoskeletal part	169	33	0.195266	1.26233e-10
									196	GO_MF	1	1	3	Adipose	Complete	Adipose-brown	GO:0005200	structural constituent of cytoskeleton	14	7	0.5	2.55961e-10
									197	GO_BP	1	1	3	Adipose	Complete	Adipose-brown	GO:0031032	actomyosin structure organization	11	6	0.545455	5.56325e-10
									198	GO_BP	1	1	3	Adipose	Complete	Adipose-brown	GO:0055001	muscle cell development	11	6	0.545455	5.56325e-10
									199	GO_CC	1	1	3	Adipose	Complete	Adipose-brown	GO:0042383	sarcolemma	28	10	0.357143	2.23551e-09
									200	GO_BP	1	1	3	Adipose	Complete	Adipose-brown	GO:0044264	cellular polysaccharide metabolic process	24	9	0.375	4.00707e-09
									201	GO_BP	1	1	3	Adipose	Complete	Adipose-brown	GO:0007519	skeletal muscle development	50	14	0.28	4.96064e-09
									202	GO_BP	1	1	3	Adipose	Complete	Adipose-brown	GO:0006096	glycolysis	20	8	0.4	6.08066e-09
									203	GO_BP	1	1	3	Adipose	Complete	Adipose-brown	GO:0005976	polysaccharide metabolic process	25	9	0.36	1.09398e-08
									204	KEGG	1	1	3	Adipose	Complete	Adipose-brown	10	Glycolysis / Gluconeogenesis	33	11	0.333333	1.48331e-08
									205	GO_BP	1	1	3	Adipose	Complete	Adipose-brown	GO:0007010	cytoskeleton organization	124	24	0.193548	5.23003e-08
									206	GO_BP	1	1	3	Adipose	Complete	Adipose-brown	GO:0006816	calcium ion transport	50	13	0.26	1.10039e-07
									207	KEGG	1	1	3	Adipose	Complete	Adipose-brown	4020	Calcium signaling pathway	65	16	0.246154	1.27602e-07
									208	GO_MF	1	1	3	Adipose	Complete	Adipose-brown	GO:0005516	calmodulin binding	45	12	0.266667	1.81701e-07
									209	GO_MF	1	1	3	Adipose	Complete	Adipose-brown	GO:0046873	metal ion transmembrane transporter activity	72	16	0.222222	3.16516e-07
									210	GO_BP	1	1	3	Adipose	Complete	Adipose-brown	GO:0006007	glucose catabolic process	24	8	0.333333	3.2528e-07
									211	GO_BP	1	1	3	Adipose	Complete	Adipose-brown	GO:0019320	hexose catabolic process	24	8	0.333333	3.2528e-07
									212	GO_BP	1	1	3	Adipose	Complete	Adipose-brown	GO:0046365	monosaccharide catabolic process	24	8	0.333333	3.2528e-07
									213	GO_BP	1	1	3	Adipose	Complete	Adipose-brown	GO:0006937	regulation of muscle contraction	15	6	0.4	4.07594e-07
									214	GO_BP	1	1	3	Adipose	Complete	Adipose-brown	GO:0033692	cellular polysaccharide biosynthetic process	11	5	0.454545	4.25875e-07
									215	GO_BP	1	1	3	Adipose	Complete	Adipose-brown	GO:0044262	cellular carbohydrate metabolic process	103	20	0.194175	5.81226e-07
									216	GO_MF	1	1	3	Adipose	Complete	Adipose-brown	GO:0005244	voltage-gated ion channel activity	54	13	0.240741	6.63135e-07
									217	GO_MF	1	1	3	Adipose	Complete	Adipose-brown	GO:0022832	voltage-gated channel activity	54	13	0.240741	6.63135e-07
									218	GO_BP	1	1	3	Adipose	Complete	Adipose-brown	GO:0044275	cellular carbohydrate catabolic process	25	8	0.32	7.18554e-07
									219	GO_BP	1	1	3	Adipose	Complete	Adipose-brown	GO:0006091	generation of precursor metabolites and energy	104	20	0.192308	7.49218e-07
									220	GO_CC	1	1	3	Adipose	Complete	Adipose-brown	GO:0043228	non-membrane-bounded organelle	469	59	0.1258	9.76808e-07
									221	GO_CC	1	1	3	Adipose	Complete	Adipose-brown	GO:0043232	intracellular non-membrane-bounded organelle	469	59	0.1258	9.76808e-07
									222	GO_BP	1	1	3	Adipose	Complete	Adipose-brown	GO:0030001	metal ion transport	154	26	0.168831	1.07651e-06
									223	GO_BP	1	1	3	Adipose	Complete	Adipose-brown	GO:0009408	response to heat	12	5	0.416667	1.79639e-06
									224	GO_BP	1	1	3	Adipose	Complete	Adipose-brown	GO:0000271	polysaccharide biosynthetic process	12	5	0.416667	1.79639e-06
									225	GO_MF	1	1	3	Adipose	Complete	Adipose-brown	GO:0022843	voltage-gated cation channel activity	32	9	0.28125	2.06295e-06
									226	GO_BP	1	1	3	Adipose	Complete	Adipose-brown	GO:0015980	energy derivation by oxidation of organic compounds	38	10	0.263158	2.24342e-06
									227	GO_BP	1	1	3	Adipose	Complete	Adipose-brown	GO:0006812	cation transport	176	28	0.159091	2.46704e-06
									228	GO_MF	1	1	3	Adipose	Complete	Adipose-brown	GO:0005261	cation channel activity	58	13	0.224138	3.07665e-06
									229	GO_BP	1	1	3	Adipose	Complete	Adipose-brown	GO:0044265	cellular macromolecule catabolic process	179	28	0.156425	3.96518e-06
									230	GO_BP	1	1	3	Adipose	Complete	Adipose-brown	GO:0009057	macromolecule catabolic process	190	29	0.152632	5.38727e-06
									231	GO_BP	1	1	3	Adipose	Complete	Adipose-brown	GO:0016052	carbohydrate catabolic process	28	8	0.285714	5.4733e-06
									232	GO_MF	1	1	3	Adipose	Complete	Adipose-brown	GO:0022836	gated channel activity	68	14	0.205882	8.04888e-06
									233	GO_BP	1	1	3	Adipose	Complete	Adipose-brown	GO:0046164	alcohol catabolic process	29	8	0.275862	9.78468e-06
									234	GO_CC	1	1	3	Adipose	Complete	Adipose-brown	GO:0043234	protein complex	433	53	0.122402	9.87256e-06
									235	GO_BP	1	1	3	Adipose	Complete	Adipose-brown	GO:0006006	glucose metabolic process	48	11	0.229167	1.09595e-05
									236	GO_BP	1	1	3	Adipose	Complete	Adipose-brown	GO:0005975	carbohydrate metabolic process	152	24	0.157895	1.481e-05
									237	GO_BP	1	1	3	Adipose	Complete	Adipose-brown	GO:0030029	actin filament-based process	87	16	0.183908	2.18467e-05
									238	GO_BP	1	1	3	Adipose	Complete	Adipose-brown	GO:0042692	muscle cell differentiation	37	9	0.243243	2.50375e-05
									239	GO_MF	1	1	3	Adipose	Complete	Adipose-brown	GO:0022838	substrate specific channel activity	97	17	0.175258	3.35079e-05
									240	GO_MF	1	1	3	Adipose	Complete	Adipose-brown	GO:0005262	calcium channel activity	20	6	0.3	3.72156e-05
									241	GO_MF	1	1	3	Adipose	Complete	Adipose-brown	GO:0015267	channel activity	98	17	0.173469	4.10325e-05
									242	GO_MF	1	1	3	Adipose	Complete	Adipose-brown	GO:0022803	passive transmembrane transporter activity	98	17	0.173469	4.10325e-05
									243	KEGG	1	1	3	Adipose	Complete	Adipose-brown	4912	GnRH signaling pathway	42	10	0.238095	4.16998e-05
									244	GO_BP	1	1	3	Adipose	Complete	Adipose-brown	GO:0006811	ion transport	226	31	0.137168	4.88138e-05
									245	GO_MF	1	1	3	Adipose	Complete	Adipose-brown	GO:0005216	ion channel activity	91	16	0.175824	5.2192e-05
									246	GO_BP	1	1	3	Adipose	Complete	Adipose-brown	GO:0015674	di-, tri-valent inorganic cation transport	68	13	0.191176	6.14745e-05
									247	GO_CC	1	1	3	Adipose	Complete	Adipose-brown	GO:0034703	cation channel complex	21	6	0.285714	7.06808e-05
									248	GO_BP	1	1	3	Adipose	Complete	Adipose-brown	GO:0000082	G1/S transition of mitotic cell cycle	11	4	0.363636	8.70553e-05
									249	GO_BP	1	1	3	Adipose	Complete	Adipose-brown	GO:0032886	regulation of microtubule-based process	11	4	0.363636	8.70553e-05
									250	GO_MF	1	1	3	Adipose	Complete	Adipose-brown	GO:0003746	translation elongation factor activity	11	4	0.363636	8.70553e-05
									251	GO_MF	1	1	3	Adipose	Complete	Adipose-brown	GO:0022892	substrate-specific transporter activity	272	35	0.128676	9.29778e-05
									252	GO_BP	1	1	3	Adipose	Complete	Adipose-brown	GO:0051261	protein depolymerization	16	5	0.3125	9.34843e-05
									253	GO_MF	1	1	3	Adipose	Complete	Adipose-brown	GO:0008138	protein tyrosine/serine/threonine phosphatase activity	16	5	0.3125	9.34843e-05
									254	GO_BP	1	1	3	Adipose	Complete	Adipose-brown	GO:0043242	negative regulation of protein complex disassembly	16	5	0.3125	9.34843e-05
									255	GO_BP	1	1	3	Adipose	Complete	Adipose-brown	GO:0051493	regulation of cytoskeleton organization	34	8	0.235294	0.000105243
									256	GO_BP	1	1	3	Adipose	Complete	Adipose-brown	GO:0003015	heart process	22	6	0.272727	0.000126481
									257	GO_BP	1	1	3	Adipose	Complete	Adipose-brown	GO:0060047	heart contraction	22	6	0.272727	0.000126481
									258	GO_CC	1	1	3	Adipose	Complete	Adipose-brown	GO:0034702	ion channel complex	22	6	0.272727	0.000126481
									259	GO_BP	1	1	3	Adipose	Complete	Adipose-brown	GO:0003008	system process	256	33	0.128906	0.000139331
									260	GO_MF	1	1	3	Adipose	Complete	Adipose-brown	GO:0008324	cation transmembrane transporter activity	150	22	0.146667	0.000154753
									261	GO_BP	1	1	3	Adipose	Complete	Adipose-brown	GO:0030036	actin cytoskeleton organization	80	14	0.175	0.000155891
									262	GO_BP	1	1	3	Adipose	Complete	Adipose-brown	GO:0006470	protein amino acid dephosphorylation	42	9	0.214286	0.000163597
									263	GO_BP	1	1	3	Adipose	Complete	Adipose-brown	GO:0043244	regulation of protein complex disassembly	17	5	0.294118	0.000187361
									264	GO_BP	1	1	3	Adipose	Complete	Adipose-brown	GO:0051325	interphase	17	5	0.294118	0.000187361
									265	GO_BP	1	1	3	Adipose	Complete	Adipose-brown	GO:0051329	interphase of mitotic cell cycle	17	5	0.294118	0.000187361
									266	GO_BP	1	1	3	Adipose	Complete	Adipose-brown	GO:0044057	regulation of system process	51	10	0.196078	0.000273779
									267	GO_BP	1	1	3	Adipose	Complete	Adipose-brown	GO:0016311	dephosphorylation	51	10	0.196078	0.000273779
									268	KEGG	1	1	3	Adipose	Complete	Adipose-brown	500	Starch and sucrose metabolism	22	6	0.272727	0.00027889
									269	GO_BP	1	1	3	Adipose	Complete	Adipose-brown	GO:0048741	skeletal muscle fiber development	30	7	0.233333	0.000292845
									270	GO_BP	1	1	3	Adipose	Complete	Adipose-brown	GO:0048747	muscle fiber development	30	7	0.233333	0.000292845
									271	GO_BP	1	1	3	Adipose	Complete	Adipose-brown	GO:0006813	potassium ion transport	44	9	0.204545	0.000305518
									272	GO_MF	1	1	3	Adipose	Complete	Adipose-brown	GO:0003774	motor activity	37	8	0.216216	0.000317612
									273	GO_BP	1	1	3	Adipose	Complete	Adipose-brown	GO:0051494	negative regulation of cytoskeleton organization	18	5	0.277778	0.000347239
									274	GO_BP	1	1	3	Adipose	Complete	Adipose-brown	GO:0019318	hexose metabolic process	60	11	0.183333	0.000379141
									275	GO_MF	1	1	3	Adipose	Complete	Adipose-brown	GO:0015075	ion transmembrane transporter activity	207	27	0.130435	0.000421048
									276	KEGG	1	1	3	Adipose	Complete	Adipose-brown	52	Galactose metabolism	12	4	0.333333	0.000427555
									277	GO_BP	1	1	3	Adipose	Complete	Adipose-brown	GO:0005996	monosaccharide metabolic process	61	11	0.180328	0.000475906
									278	GO_CC	1	1	3	Adipose	Complete	Adipose-brown	GO:0008076	voltage-gated potassium channel complex	13	4	0.307692	0.000484537
									279	GO_CC	1	1	3	Adipose	Complete	Adipose-brown	GO:0034705	potassium channel complex	13	4	0.307692	0.000484537
									280	GO_MF	1	1	3	Adipose	Complete	Adipose-brown	GO:0030674	protein binding, bridging	13	4	0.307692	0.000484537
									281	KEGG	1	1	3	Adipose	Complete	Adipose-brown	4910	Insulin signaling pathway	65	12	0.184615	0.000521448
									282	GO_BP	1	1	3	Adipose	Complete	Adipose-brown	GO:0006511	ubiquitin-dependent protein catabolic process	141	20	0.141844	0.000539362
									283	GO_MF	1	1	3	Adipose	Complete	Adipose-brown	GO:0022891	substrate-specific transmembrane transporter activity	220	28	0.127273	0.000555752
									284	GO_MF	1	1	3	Adipose	Complete	Adipose-brown	GO:0000287	magnesium ion binding	132	19	0.143939	0.000567552
									285	GO_BP	1	1	3	Adipose	Complete	Adipose-brown	GO:0033043	regulation of organelle organization	39	8	0.205128	0.000600483
									286	GO_MF	1	1	3	Adipose	Complete	Adipose-brown	GO:0030955	potassium ion binding	39	8	0.205128	0.000600483
									287	GO_BP	1	1	3	Adipose	Complete	Adipose-brown	GO:0006606	protein import into nucleus	19	5	0.263158	0.000602454
									288	GO_BP	1	1	3	Adipose	Complete	Adipose-brown	GO:0010639	negative regulation of organelle organization	19	5	0.263158	0.000602454
									289	GO_BP	1	1	3	Adipose	Complete	Adipose-brown	GO:0051170	nuclear import	19	5	0.263158	0.000602454
									290	GO_BP	1	1	3	Adipose	Complete	Adipose-brown	GO:0051603	proteolysis involved in cellular protein catabolic process	142	20	0.140845	0.000609743
									291	GO_BP	1	1	3	Adipose	Complete	Adipose-brown	GO:0019941	modification-dependent protein catabolic process	142	20	0.140845	0.000609743
									292	GO_BP	1	1	3	Adipose	Complete	Adipose-brown	GO:0043632	modification-dependent macromolecule catabolic process	142	20	0.140845	0.000609743
									293	GO_BP	1	1	3	Adipose	Complete	Adipose-brown	GO:0055074	calcium ion homeostasis	32	7	0.21875	0.000616702
									294	GO_BP	1	1	3	Adipose	Complete	Adipose-brown	GO:0034962	cellular biopolymer catabolic process	143	20	0.13986	0.000687857
									295	GO_BP	1	1	3	Adipose	Complete	Adipose-brown	GO:0044257	cellular protein catabolic process	143	20	0.13986	0.000687857
									296	GO_MF	1	1	3	Adipose	Complete	Adipose-brown	GO:0004721	phosphoprotein phosphatase activity	56	10	0.178571	0.000925047
									297	GO_BP	1	1	3	Adipose	Complete	Adipose-brown	GO:0009266	response to temperature stimulus	20	5	0.25	0.000988182
									298	GO_BP	1	1	3	Adipose	Complete	Adipose-brown	GO:0034623	cellular macromolecular complex disassembly	20	5	0.25	0.000988182
									299	GO_BP	1	1	3	Adipose	Complete	Adipose-brown	GO:0043624	cellular protein complex disassembly	20	5	0.25	0.000988182
									300	GO_BP	1	1	3	Adipose	Complete	Adipose-brown	GO:0051146	striated muscle cell differentiation	20	5	0.25	0.000988182
									301	GO_BP	1	1	3	Adipose	Complete	Adipose-brown	GO:0006605	protein targeting	41	8	0.195122	0.00106275
									302	GO_MF	1	1	3	Adipose	Complete	Adipose-brown	GO:0031420	alkali metal ion binding	75	12	0.16	0.00143135
									303	GO_BP	1	1	3	Adipose	Complete	Adipose-brown	GO:0043241	protein complex disassembly	21	5	0.238095	0.00154465
									304	GO_BP	1	1	3	Adipose	Complete	Adipose-brown	GO:0032269	negative regulation of cellular protein metabolic process	35	7	0.2	0.00159441
									305	GO_BP	1	1	3	Adipose	Complete	Adipose-brown	GO:0034637	cellular carbohydrate biosynthetic process	35	7	0.2	0.00159441
									306	KEGG	1	1	3	Adipose	Complete	Adipose-brown	30	Pentose phosphate pathway	14	4	0.285714	0.00167803
									307	GO_BP	1	1	3	Adipose	Complete	Adipose-brown	GO:0030163	protein catabolic process	151	20	0.13245	0.00168084
									308	GO_BP	1	1	3	Adipose	Complete	Adipose-brown	GO:0008016	regulation of heart contraction	15	4	0.266667	0.00170374
									309	GO_BP	1	1	3	Adipose	Complete	Adipose-brown	GO:0044248	cellular catabolic process	277	32	0.115523	0.00185754
									310	GO_BP	1	1	3	Adipose	Complete	Adipose-brown	GO:0043285	biopolymer catabolic process	162	21	0.12963	0.00186842
									311	KEGG	1	1	3	Adipose	Complete	Adipose-brown	4010	MAPK signaling pathway	106	16	0.150943	0.00191876
									312	GO_MF	1	1	3	Adipose	Complete	Adipose-brown	GO:0022857	transmembrane transporter activity	256	30	0.117188	0.00193236
									313	GO_BP	1	1	3	Adipose	Complete	Adipose-brown	GO:0006163	purine nucleotide metabolic process	36	7	0.194444	0.00210842
									314	GO_BP	1	1	3	Adipose	Complete	Adipose-brown	GO:0051248	negative regulation of protein metabolic process	36	7	0.194444	0.00210842
									315	GO_MF	1	1	3	Adipose	Complete	Adipose-brown	GO:0016301	kinase activity	301	34	0.112957	0.00215714
									316	KEGG	1	1	3	Adipose	Complete	Adipose-brown	4720	Long-term potentiation	27	6	0.222222	0.00226613
									317	GO_BP	1	1	3	Adipose	Complete	Adipose-brown	GO:0032984	macromolecular complex disassembly	22	5	0.227273	0.00231599
									318	GO_MF	1	1	3	Adipose	Complete	Adipose-brown	GO:0005267	potassium channel activity	29	6	0.206897	0.00234957
									319	GO_MF	1	1	3	Adipose	Complete	Adipose-brown	GO:0005215	transporter activity	347	38	0.10951	0.00238802
									320	GO_BP	1	1	3	Adipose	Complete	Adipose-brown	GO:0007507	heart development	88	13	0.147727	0.00268007
									321	GO_BP	1	1	3	Adipose	Complete	Adipose-brown	GO:0055065	metal ion homeostasis	37	7	0.189189	0.00274363
									322	KEGG	1	1	3	Adipose	Complete	Adipose-brown	51	Fructose and mannose metabolism	21	5	0.238095	0.00276029
									323	GO_MF	1	1	3	Adipose	Complete	Adipose-brown	GO:0004674	protein serine/threonine kinase activity	146	19	0.130137	0.00278329
									324	KEGG	1	1	3	Adipose	Complete	Adipose-brown	330	Arginine and proline metabolism	15	4	0.266667	0.00289649
									325	GO_CC	1	1	3	Adipose	Complete	Adipose-brown	GO:0005874	microtubule	62	10	0.16129	0.00300304
									326	GO_BP	1	1	3	Adipose	Complete	Adipose-brown	GO:0006874	cellular calcium ion homeostasis	30	6	0.2	0.00317807
									327	GO_BP	1	1	3	Adipose	Complete	Adipose-brown	GO:0017038	protein import	23	5	0.217391	0.00334891
									328	GO_MF	1	1	3	Adipose	Complete	Adipose-brown	GO:0005249	voltage-gated potassium channel activity	23	5	0.217391	0.00334891
									329	GO_BP	1	1	3	Adipose	Complete	Adipose-brown	GO:0051129	negative regulation of cellular component organization	31	6	0.193548	0.00421148
									330	GO_BP	1	1	3	Adipose	Complete	Adipose-brown	GO:0015672	monovalent inorganic cation transport	101	14	0.138614	0.0042859
									331	GO_BP	1	1	3	Adipose	Complete	Adipose-brown	GO:0006793	phosphorus metabolic process	312	34	0.108974	0.00429468
									332	GO_BP	1	1	3	Adipose	Complete	Adipose-brown	GO:0006796	phosphate metabolic process	312	34	0.108974	0.00429468
									333	GO_MF	1	1	3	Adipose	Complete	Adipose-brown	GO:0004725	protein tyrosine phosphatase activity	39	7	0.179487	0.00444878
									334	GO_BP	1	1	3	Adipose	Complete	Adipose-brown	GO:0000226	microtubule cytoskeleton organization	24	5	0.208333	0.00469119
									335	GO_CC	1	1	3	Adipose	Complete	Adipose-brown	GO:0030863	cortical cytoskeleton	11	3	0.272727	0.00487373
									336	GO_CC	1	1	3	Adipose	Complete	Adipose-brown	GO:0045202	synapse	84	12	0.142857	0.00546251
									337	GO_BP	1	1	3	Adipose	Complete	Adipose-brown	GO:0006913	nucleocytoplasmic transport	32	6	0.1875	0.0054781
									338	GO_BP	1	1	3	Adipose	Complete	Adipose-brown	GO:0009150	purine ribonucleotide metabolic process	32	6	0.1875	0.0054781
									339	GO_BP	1	1	3	Adipose	Complete	Adipose-brown	GO:0051169	nuclear transport	32	6	0.1875	0.0054781
									340	GO_BP	1	1	3	Adipose	Complete	Adipose-brown	GO:0016051	carbohydrate biosynthetic process	40	7	0.175	0.00555555
									341	KEGG	1	1	3	Adipose	Complete	Adipose-brown	4916	Melanogenesis	30	6	0.2	0.00562097
									342	KEGG	1	1	3	Adipose	Complete	Adipose-brown	4730	Long-term depression	23	5	0.217391	0.00567955
									343	GO_MF	1	1	3	Adipose	Complete	Adipose-brown	GO:0004722	protein serine/threonine phosphatase activity	12	3	0.25	0.00832102
									344	KEGG	1	1	3	Adipose	Complete	Adipose-brown	5010	Alzheimer's disease	73	11	0.150685	0.0086269
									345	GO_MF	1	1	3	Adipose	Complete	Adipose-brown	GO:0016772	transferase activity, transferring phosphorus-containing groups	337	35	0.103858	0.00909196
									346	GO_MF	1	1	4	Adipose	Complete	Adipose-gold	GO:0016746	transferase activity, transferring acyl groups	64	10	0.15625	6.23142e-19
									347	GO_BP	1	1	4	Adipose	Complete	Adipose-gold	GO:0006629	lipid metabolic process	307	24	0.0781759	1.32271e-18
									348	GO_BP	1	1	4	Adipose	Complete	Adipose-gold	GO:0032787	monocarboxylic acid metabolic process	131	14	0.10687	1.16029e-16
									349	GO_CC	1	1	4	Adipose	Complete	Adipose-gold	GO:0005743	mitochondrial inner membrane	132	14	0.106061	1.64098e-16
									350	GO_BP	1	1	4	Adipose	Complete	Adipose-gold	GO:0006631	fatty acid metabolic process	101	12	0.118812	2.11567e-16
									351	GO_CC	1	1	4	Adipose	Complete	Adipose-gold	GO:0044429	mitochondrial part	173	16	0.0924855	8.58171e-16
									352	GO_CC	1	1	4	Adipose	Complete	Adipose-gold	GO:0019866	organelle inner membrane	137	14	0.10219	8.60049e-16
									353	GO_MF	1	1	4	Adipose	Complete	Adipose-gold	GO:0016877	ligase activity, forming carbon-sulfur bonds	14	4	0.285714	1.38909e-15
									354	GO_CC	1	1	4	Adipose	Complete	Adipose-gold	GO:0005740	mitochondrial envelope	158	15	0.0949367	2.23534e-15
									355	GO_BP	1	1	4	Adipose	Complete	Adipose-gold	GO:0008610	lipid biosynthetic process	125	13	0.104	4.42635e-15
									356	GO_CC	1	1	4	Adipose	Complete	Adipose-gold	GO:0031967	organelle envelope	191	16	0.0837696	5.96233e-14
									357	GO_CC	1	1	4	Adipose	Complete	Adipose-gold	GO:0031975	envelope	191	16	0.0837696	5.96233e-14
									358	KEGG	1	1	4	Adipose	Complete	Adipose-gold	620	Pyruvate metabolism	19	6	0.315789	8.20368e-14
									359	GO_CC	1	1	4	Adipose	Complete	Adipose-gold	GO:0031966	mitochondrial membrane	154	14	0.0909091	1.06565e-13
									360	GO_BP	1	1	4	Adipose	Complete	Adipose-gold	GO:0044255	cellular lipid metabolic process	265	19	0.0716981	2.5462e-13
									361	GO_CC	1	1	4	Adipose	Complete	Adipose-gold	GO:0005739	mitochondrion	367	23	0.0626703	3.36423e-13
									362	GO_MF	1	1	4	Adipose	Complete	Adipose-gold	GO:0016747	transferase activity, transferring acyl groups other than amino-acyl groups	60	8	0.133333	5.07927e-13
									363	GO_BP	1	1	4	Adipose	Complete	Adipose-gold	GO:0006082	organic acid metabolic process	209	16	0.076555	1.97247e-12
									364	GO_BP	1	1	4	Adipose	Complete	Adipose-gold	GO:0019752	carboxylic acid metabolic process	209	16	0.076555	1.97247e-12
									365	GO_BP	1	1	4	Adipose	Complete	Adipose-gold	GO:0006084	acetyl-CoA metabolic process	18	4	0.222222	3.75002e-12
									366	GO_BP	1	1	4	Adipose	Complete	Adipose-gold	GO:0006695	cholesterol biosynthetic process	18	4	0.222222	3.75002e-12
									367	GO_MF	1	1	4	Adipose	Complete	Adipose-gold	GO:0008415	acyltransferase activity	59	7	0.118644	3.2281e-10
									368	GO_BP	1	1	4	Adipose	Complete	Adipose-gold	GO:0016126	sterol biosynthetic process	22	4	0.181818	5.80198e-10
									369	KEGG	1	1	4	Adipose	Complete	Adipose-gold	71	Fatty acid metabolism	26	6	0.230769	6.4122e-10
									370	KEGG	1	1	4	Adipose	Complete	Adipose-gold	640	Propanoate metabolism	19	5	0.263158	8.78199e-10
									371	GO_BP	1	1	4	Adipose	Complete	Adipose-gold	GO:0006066	cellular alcohol metabolic process	139	11	0.0791367	2.30745e-09
									372	KEGG	1	1	4	Adipose	Complete	Adipose-gold	20	Citrate cycle (TCA cycle)	20	5	0.25	2.80415e-09
									373	GO_MF	1	1	4	Adipose	Complete	Adipose-gold	GO:0016627	oxidoreductase activity, acting on the CH-CH group of donors	24	4	0.166667	3.8568e-09
									374	KEGG	1	1	4	Adipose	Complete	Adipose-gold	280	Valine, leucine and isoleucine degradation	22	5	0.227273	2.0849e-08
									375	GO_CC	1	1	4	Adipose	Complete	Adipose-gold	GO:0031090	organelle membrane	260	15	0.0576923	4.79768e-08
									376	GO_BP	1	1	4	Adipose	Complete	Adipose-gold	GO:0006633	fatty acid biosynthetic process	42	5	0.119048	8.70792e-08
									377	KEGG	1	1	4	Adipose	Complete	Adipose-gold	100	Biosynthesis of steroids	16	4	0.25	9.43005e-08
									378	GO_BP	1	1	4	Adipose	Complete	Adipose-gold	GO:0008203	cholesterol metabolic process	43	5	0.116279	1.34098e-07
									379	GO_BP	1	1	4	Adipose	Complete	Adipose-gold	GO:0046364	monosaccharide biosynthetic process	18	3	0.166667	2.89668e-07
									380	GO_BP	1	1	4	Adipose	Complete	Adipose-gold	GO:0016053	organic acid biosynthetic process	45	5	0.111111	3.00261e-07
									381	GO_BP	1	1	4	Adipose	Complete	Adipose-gold	GO:0046394	carboxylic acid biosynthetic process	45	5	0.111111	3.00261e-07
									382	GO_MF	1	1	4	Adipose	Complete	Adipose-gold	GO:0050660	FAD binding	31	4	0.129032	4.30788e-07
									383	GO_BP	1	1	4	Adipose	Complete	Adipose-gold	GO:0016125	sterol metabolic process	47	5	0.106383	6.27828e-07
									384	GO_BP	1	1	4	Adipose	Complete	Adipose-gold	GO:0046165	alcohol biosynthetic process	19	3	0.157895	6.646e-07
									385	KEGG	1	1	4	Adipose	Complete	Adipose-gold	650	Butanoate metabolism	21	4	0.190476	6.51474e-06
									386	GO_BP	1	1	4	Adipose	Complete	Adipose-gold	GO:0006071	glycerol metabolic process	11	2	0.181818	8.59766e-06
									387	GO_BP	1	1	4	Adipose	Complete	Adipose-gold	GO:0016054	organic acid catabolic process	11	2	0.181818	8.59766e-06
									388	GO_BP	1	1	4	Adipose	Complete	Adipose-gold	GO:0046395	carboxylic acid catabolic process	11	2	0.181818	8.59766e-06
									389	GO_BP	1	1	4	Adipose	Complete	Adipose-gold	GO:0009062	fatty acid catabolic process	11	2	0.181818	8.59766e-06
									390	GO_BP	1	1	4	Adipose	Complete	Adipose-gold	GO:0016042	lipid catabolic process	56	5	0.0892857	9.04664e-06
									391	GO_MF	1	1	4	Adipose	Complete	Adipose-gold	GO:0016874	ligase activity	99	7	0.0707071	1.01133e-05
									392	GO_MF	1	1	4	Adipose	Complete	Adipose-gold	GO:0048037	cofactor binding	100	7	0.07	1.17716e-05
									393	GO_BP	1	1	4	Adipose	Complete	Adipose-gold	GO:0006694	steroid biosynthetic process	40	4	0.1	1.65833e-05
									394	GO_MF	1	1	4	Adipose	Complete	Adipose-gold	GO:0016491	oxidoreductase activity	305	14	0.0459016	1.73153e-05
									395	KEGG	1	1	4	Adipose	Complete	Adipose-gold	30	Pentose phosphate pathway	14	3	0.214286	2.22311e-05
									396	GO_MF	1	1	4	Adipose	Complete	Adipose-gold	GO:0050662	coenzyme binding	63	5	0.0793651	4.25259e-05
									397	GO_BP	1	1	4	Adipose	Complete	Adipose-gold	GO:0019395	fatty acid oxidation	13	2	0.153846	5.16366e-05
									398	GO_BP	1	1	4	Adipose	Complete	Adipose-gold	GO:0034440	lipid oxidation	13	2	0.153846	5.16366e-05
									399	GO_BP	1	1	4	Adipose	Complete	Adipose-gold	GO:0044236	multicellular organismal metabolic process	13	2	0.153846	5.16366e-05
									400	GO_BP	1	1	4	Adipose	Complete	Adipose-gold	GO:0031099	regeneration	13	2	0.153846	5.16366e-05
									401	GO_BP	1	1	4	Adipose	Complete	Adipose-gold	GO:0006813	potassium ion transport	44	4	0.0909091	5.21436e-05
									402	GO_BP	1	1	4	Adipose	Complete	Adipose-gold	GO:0006094	gluconeogenesis	14	2	0.142857	0.000104791
									403	GO_BP	1	1	4	Adipose	Complete	Adipose-gold	GO:0006099	tricarboxylic acid cycle	14	2	0.142857	0.000104791
									404	GO_MF	1	1	4	Adipose	Complete	Adipose-gold	GO:0016709	oxidoreductase activity, acting on paired donors, with incorporation or reduction of molecular oxygen, NADH or NADPH as one donor, and incorporation of one atom of oxygen	14	2	0.142857	0.000104791
									405	GO_BP	1	1	4	Adipose	Complete	Adipose-gold	GO:0006732	coenzyme metabolic process	68	5	0.0735294	0.000105631
									406	GO_BP	1	1	4	Adipose	Complete	Adipose-gold	GO:0006006	glucose metabolic process	48	4	0.0833333	0.000135575
									407	GO_BP	1	1	4	Adipose	Complete	Adipose-gold	GO:0006090	pyruvate metabolic process	15	2	0.133333	0.00019388
									408	GO_BP	1	1	4	Adipose	Complete	Adipose-gold	GO:0009060	aerobic respiration	15	2	0.133333	0.00019388
									409	GO_BP	1	1	4	Adipose	Complete	Adipose-gold	GO:0046356	acetyl-CoA catabolic process	15	2	0.133333	0.00019388
									410	GO_BP	1	1	4	Adipose	Complete	Adipose-gold	GO:0055114	oxidation reduction	283	12	0.0424028	0.000228458
									411	KEGG	1	1	4	Adipose	Complete	Adipose-gold	561	Glycerolipid metabolism	18	3	0.166667	0.000293447
									412	GO_BP	1	1	4	Adipose	Complete	Adipose-gold	GO:0009056	catabolic process	324	13	0.0401235	0.0002973
									413	GO_BP	1	1	4	Adipose	Complete	Adipose-gold	GO:0019319	hexose biosynthetic process	16	2	0.125	0.000332694
									414	GO_MF	1	1	4	Adipose	Complete	Adipose-gold	GO:0008374	O-acyltransferase activity	16	2	0.125	0.000332694
									415	GO_BP	1	1	4	Adipose	Complete	Adipose-gold	GO:0006839	mitochondrial transport	16	2	0.125	0.000332694
									416	GO_BP	1	1	4	Adipose	Complete	Adipose-gold	GO:0045333	cellular respiration	16	2	0.125	0.000332694
									417	GO_BP	1	1	4	Adipose	Complete	Adipose-gold	GO:0044262	cellular carbohydrate metabolic process	103	6	0.0582524	0.000405624
									418	GO_BP	1	1	4	Adipose	Complete	Adipose-gold	GO:0051186	cofactor metabolic process	78	5	0.0641026	0.000458358
									419	GO_BP	1	1	4	Adipose	Complete	Adipose-gold	GO:0006720	isoprenoid metabolic process	17	2	0.117647	0.000536514
									420	GO_MF	1	1	4	Adipose	Complete	Adipose-gold	GO:0016407	acetyltransferase activity	17	2	0.117647	0.000536514
									421	GO_MF	1	1	4	Adipose	Complete	Adipose-gold	GO:0051536	iron-sulfur cluster binding	17	2	0.117647	0.000536514
									422	GO_MF	1	1	4	Adipose	Complete	Adipose-gold	GO:0051540	metal cluster binding	17	2	0.117647	0.000536514
									423	GO_BP	1	1	4	Adipose	Complete	Adipose-gold	GO:0034637	cellular carbohydrate biosynthetic process	35	3	0.0857143	0.000649586
									424	GO_BP	1	1	4	Adipose	Complete	Adipose-gold	GO:0008202	steroid metabolic process	81	5	0.0617284	0.000662922
									425	GO_BP	1	1	4	Adipose	Complete	Adipose-gold	GO:0009109	coenzyme catabolic process	18	2	0.111111	0.00082147
									426	GO_BP	1	1	4	Adipose	Complete	Adipose-gold	GO:0044248	cellular catabolic process	277	11	0.0397112	0.000953483
									427	GO_BP	1	1	4	Adipose	Complete	Adipose-gold	GO:0019318	hexose metabolic process	60	4	0.0666667	0.0011116
									428	GO_BP	1	1	4	Adipose	Complete	Adipose-gold	GO:0051051	negative regulation of transport	19	2	0.105263	0.00120392
									429	GO_BP	1	1	4	Adipose	Complete	Adipose-gold	GO:0051187	cofactor catabolic process	19	2	0.105263	0.00120392
									430	GO_MF	1	1	4	Adipose	Complete	Adipose-gold	GO:0016860	intramolecular oxidoreductase activity	19	2	0.105263	0.00120392
									431	GO_BP	1	1	4	Adipose	Complete	Adipose-gold	GO:0015980	energy derivation by oxidation of organic compounds	38	3	0.0789474	0.00124671
									432	GO_BP	1	1	4	Adipose	Complete	Adipose-gold	GO:0005996	monosaccharide metabolic process	61	4	0.0655738	0.00127608
									433	GO_MF	1	1	4	Adipose	Complete	Adipose-gold	GO:0030955	potassium ion binding	39	3	0.0769231	0.0015156
									434	GO_MF	1	1	4	Adipose	Complete	Adipose-gold	GO:0019842	vitamin binding	63	4	0.0634921	0.00165967
									435	GO_BP	1	1	4	Adipose	Complete	Adipose-gold	GO:0030258	lipid modification	20	2	0.1	0.00169988
									436	GO_BP	1	1	4	Adipose	Complete	Adipose-gold	GO:0016051	carbohydrate biosynthetic process	40	3	0.075	0.0018248
									437	GO_BP	1	1	4	Adipose	Complete	Adipose-gold	GO:0051241	negative regulation of multicellular organismal process	40	3	0.075	0.0018248
									438	GO_MF	1	1	4	Adipose	Complete	Adipose-gold	GO:0016705	oxidoreductase activity, acting on paired donors, with incorporation or reduction of molecular oxygen	65	4	0.0615385	0.00212383
									439	GO_BP	1	1	4	Adipose	Complete	Adipose-gold	GO:0019751	polyol metabolic process	21	2	0.0952381	0.00232454
									440	GO_BP	1	1	4	Adipose	Complete	Adipose-gold	GO:0003018	vascular process in circulatory system	21	2	0.0952381	0.00232454
									441	GO_BP	1	1	4	Adipose	Complete	Adipose-gold	GO:0035150	regulation of tube size	21	2	0.0952381	0.00232454
									442	GO_BP	1	1	4	Adipose	Complete	Adipose-gold	GO:0050880	regulation of blood vessel size	21	2	0.0952381	0.00232454
									443	GO_BP	1	1	4	Adipose	Complete	Adipose-gold	GO:0045444	fat cell differentiation	22	2	0.0909091	0.00309192
									444	GO_BP	1	1	4	Adipose	Complete	Adipose-gold	GO:0009108	coenzyme biosynthetic process	23	2	0.0869565	0.0040146
									445	GO_BP	1	1	4	Adipose	Complete	Adipose-gold	GO:0015672	monovalent inorganic cation transport	101	5	0.049505	0.00439752
									446	GO_BP	1	1	4	Adipose	Complete	Adipose-gold	GO:0040008	regulation of growth	72	4	0.0555556	0.00451763
									447	GO_BP	1	1	4	Adipose	Complete	Adipose-gold	GO:0007005	mitochondrion organization	24	2	0.0833333	0.0051035
									448	GO_BP	1	1	4	Adipose	Complete	Adipose-gold	GO:0006007	glucose catabolic process	24	2	0.0833333	0.0051035
									449	GO_BP	1	1	4	Adipose	Complete	Adipose-gold	GO:0019320	hexose catabolic process	24	2	0.0833333	0.0051035
									450	GO_BP	1	1	4	Adipose	Complete	Adipose-gold	GO:0046365	monosaccharide catabolic process	24	2	0.0833333	0.0051035
									451	GO_BP	1	1	4	Adipose	Complete	Adipose-gold	GO:0006091	generation of precursor metabolites and energy	104	5	0.0480769	0.00547844
									452	KEGG	1	1	4	Adipose	Complete	Adipose-gold	564	Glycerophospholipid metabolism	27	3	0.111111	0.00609815
									453	GO_BP	1	1	4	Adipose	Complete	Adipose-gold	GO:0022411	cellular component disassembly	25	2	0.08	0.00636789
									454	GO_BP	1	1	4	Adipose	Complete	Adipose-gold	GO:0048589	developmental growth	25	2	0.08	0.00636789
									455	GO_BP	1	1	4	Adipose	Complete	Adipose-gold	GO:0044275	cellular carbohydrate catabolic process	25	2	0.08	0.00636789
									456	GO_BP	1	1	4	Adipose	Complete	Adipose-gold	GO:0044242	cellular lipid catabolic process	26	2	0.0769231	0.00781527
									457	GO_BP	1	1	4	Adipose	Complete	Adipose-gold	GO:0040007	growth	110	5	0.0454545	0.0081938
									458	KEGG	1	1	4	Adipose	Complete	Adipose-gold	3320	PPAR signaling pathway	45	4	0.0888889	0.009169
									459	GO_CC	1	1	4	Adipose	Complete	Adipose-gold	GO:0044455	mitochondrial membrane part	27	2	0.0740741	0.00945148
									460	GO_MF	1	1	4	Adipose	Complete	Adipose-gold	GO:0016765	transferase activity, transferring alkyl or aryl (other than methyl) groups	27	2	0.0740741	0.00945148
									461	GO_BP	1	1	4	Adipose	Complete	Adipose-gold	GO:0043086	negative regulation of catalytic activity	27	2	0.0740741	0.00945148
									462	GO_MF	1	1	4	Adipose	Complete	Adipose-gold	GO:0015078	hydrogen ion transmembrane transporter activity	27	2	0.0740741	0.00945148
									463	GO_MF	1	1	5	Adipose	Complete	Adipose-green	GO:0005125	cytokine activity	53	15	0.283019	5.87823e-32
									464	GO_MF	1	1	5	Adipose	Complete	Adipose-green	GO:0042379	chemokine receptor binding	23	9	0.391304	3.97123e-28
									465	GO_MF	1	1	5	Adipose	Complete	Adipose-green	GO:0008009	chemokine activity	23	9	0.391304	3.97123e-28
									466	GO_MF	1	1	5	Adipose	Complete	Adipose-green	GO:0001664	G-protein-coupled receptor binding	28	9	0.321429	8.48419e-23
									467	GO_BP	1	1	5	Adipose	Complete	Adipose-green	GO:0006935	chemotaxis	45	11	0.244444	2.63694e-20
									468	GO_BP	1	1	5	Adipose	Complete	Adipose-green	GO:0042330	taxis	45	11	0.244444	2.63694e-20
									469	GO_BP	1	1	5	Adipose	Complete	Adipose-green	GO:0006952	defense response	160	21	0.13125	2.23451e-17
									470	GO_BP	1	1	5	Adipose	Complete	Adipose-green	GO:0006954	inflammatory response	103	16	0.15534	8.56515e-17
									471	GO_BP	1	1	5	Adipose	Complete	Adipose-green	GO:0006955	immune response	196	23	0.117347	2.89438e-16
									472	GO_BP	1	1	5	Adipose	Complete	Adipose-green	GO:0009605	response to external stimulus	236	25	0.105932	3.13537e-15
									473	KEGG	1	1	5	Adipose	Complete	Adipose-green	4060	Cytokine-cytokine receptor interaction	98	13	0.132653	7.06569e-15
									474	GO_BP	1	1	5	Adipose	Complete	Adipose-green	GO:0007626	locomotory behavior	74	11	0.148649	2.01329e-11
									475	GO_BP	1	1	5	Adipose	Complete	Adipose-green	GO:0009611	response to wounding	157	17	0.10828	4.13535e-11
									476	GO_BP	1	1	5	Adipose	Complete	Adipose-green	GO:0040011	locomotion	135	15	0.111111	2.52226e-10
									477	GO_CC	1	1	5	Adipose	Complete	Adipose-green	GO:0005615	extracellular space	151	16	0.10596	3.08644e-10
									478	GO_CC	1	1	5	Adipose	Complete	Adipose-green	GO:0044421	extracellular region part	254	22	0.0866142	4.22711e-10
									479	GO_MF	1	1	5	Adipose	Complete	Adipose-green	GO:0030246	carbohydrate binding	116	13	0.112069	2.98513e-09
									480	GO_BP	1	1	5	Adipose	Complete	Adipose-green	GO:0009615	response to virus	15	4	0.266667	3.13954e-09
									481	GO_MF	1	1	5	Adipose	Complete	Adipose-green	GO:0005102	receptor binding	183	17	0.0928962	5.64723e-09
									482	GO_BP	1	1	5	Adipose	Complete	Adipose-green	GO:0006950	response to stress	382	27	0.0706806	1.02229e-08
									483	GO_BP	1	1	5	Adipose	Complete	Adipose-green	GO:0002376	immune system process	324	24	0.0740741	1.6303e-08
									484	GO_BP	1	1	5	Adipose	Complete	Adipose-green	GO:0007610	behavior	110	12	0.109091	2.31649e-08
									485	GO_BP	1	1	5	Adipose	Complete	Adipose-green	GO:0002526	acute inflammatory response	46	7	0.152174	4.61442e-08
									486	GO_BP	1	1	5	Adipose	Complete	Adipose-green	GO:0045087	innate immune response	50	7	0.14	2.43211e-07
									487	GO_BP	1	1	5	Adipose	Complete	Adipose-green	GO:0016064	immunoglobulin mediated immune response	39	6	0.153846	3.1783e-07
									488	GO_BP	1	1	5	Adipose	Complete	Adipose-green	GO:0019724	B cell mediated immunity	39	6	0.153846	3.1783e-07
									489	KEGG	1	1	5	Adipose	Complete	Adipose-green	5322	Systemic lupus erythematosus	51	6	0.117647	8.99584e-07
									490	GO_BP	1	1	5	Adipose	Complete	Adipose-green	GO:0051707	response to other organism	58	7	0.12069	3.3748e-06
									491	KEGG	1	1	5	Adipose	Complete	Adipose-green	4620	Toll-like receptor signaling pathway	41	5	0.121951	3.96274e-06
									492	GO_BP	1	1	5	Adipose	Complete	Adipose-green	GO:0002541	activation of plasma proteins during acute inflammatory response	23	4	0.173913	4.9427e-06
									493	GO_BP	1	1	5	Adipose	Complete	Adipose-green	GO:0006956	complement activation	23	4	0.173913	4.9427e-06
									494	GO_MF	1	1	5	Adipose	Complete	Adipose-green	GO:0005529	sugar binding	62	7	0.112903	9.71414e-06
									495	GO_BP	1	1	5	Adipose	Complete	Adipose-green	GO:0002252	immune effector process	78	8	0.102564	1.1952e-05
									496	GO_BP	1	1	5	Adipose	Complete	Adipose-green	GO:0050727	regulation of inflammatory response	15	3	0.2	1.35143e-05
									497	GO_BP	1	1	5	Adipose	Complete	Adipose-green	GO:0042221	response to chemical stimulus	190	14	0.0736842	1.73874e-05
									498	GO_MF	1	1	5	Adipose	Complete	Adipose-green	GO:0005539	glycosaminoglycan binding	52	6	0.115385	2.91008e-05
									499	GO_MF	1	1	5	Adipose	Complete	Adipose-green	GO:0008201	heparin binding	40	5	0.125	4.76679e-05
									500	GO_BP	1	1	5	Adipose	Complete	Adipose-green	GO:0051704	multi-organism process	86	8	0.0930233	5.14753e-05
									501	GO_BP	1	1	5	Adipose	Complete	Adipose-green	GO:0006958	complement activation, classical pathway	17	3	0.176471	5.59333e-05
									502	GO_MF	1	1	5	Adipose	Complete	Adipose-green	GO:0032403	protein complex binding	28	4	0.142857	5.86769e-05
									503	GO_BP	1	1	5	Adipose	Complete	Adipose-green	GO:0002449	lymphocyte mediated immunity	55	6	0.109091	6.07714e-05
									504	GO_MF	1	1	5	Adipose	Complete	Adipose-green	GO:0030247	polysaccharide binding	55	6	0.109091	6.07714e-05
									505	GO_MF	1	1	5	Adipose	Complete	Adipose-green	GO:0016779	nucleotidyltransferase activity	29	4	0.137931	8.69121e-05
									506	GO_BP	1	1	5	Adipose	Complete	Adipose-green	GO:0002250	adaptive immune response	58	6	0.103448	0.000117465
									507	GO_BP	1	1	5	Adipose	Complete	Adipose-green	GO:0002443	leukocyte mediated immunity	58	6	0.103448	0.000117465
									508	GO_BP	1	1	5	Adipose	Complete	Adipose-green	GO:0002460	adaptive immune response based on somatic recombination of immune receptors built from immunoglobulin superfamily domains	58	6	0.103448	0.000117465
									509	GO_MF	1	1	5	Adipose	Complete	Adipose-green	GO:0001871	pattern binding	58	6	0.103448	0.000117465
									510	GO_BP	1	1	5	Adipose	Complete	Adipose-green	GO:0009607	response to biotic stimulus	75	7	0.0933333	0.000136561
									511	GO_BP	1	1	5	Adipose	Complete	Adipose-green	GO:0002253	activation of immune response	45	5	0.111111	0.000187187
									512	GO_BP	1	1	5	Adipose	Complete	Adipose-green	GO:0050776	regulation of immune response	80	7	0.0875	0.000298546
									513	GO_BP	1	1	5	Adipose	Complete	Adipose-green	GO:0050778	positive regulation of immune response	63	6	0.0952381	0.000305665
									514	GO_BP	1	1	5	Adipose	Complete	Adipose-green	GO:0006959	humoral immune response	33	4	0.121212	0.000329898
									515	GO_CC	1	1	5	Adipose	Complete	Adipose-green	GO:0009986	cell surface	104	8	0.0769231	0.000588979
									516	GO_BP	1	1	5	Adipose	Complete	Adipose-green	GO:0006898	receptor-mediated endocytosis	11	2	0.181818	0.000648872
									517	GO_BP	1	1	5	Adipose	Complete	Adipose-green	GO:0044259	multicellular organismal macromolecule metabolic process	11	2	0.181818	0.000648872
									518	GO_BP	1	1	5	Adipose	Complete	Adipose-green	GO:0045807	positive regulation of endocytosis	11	2	0.181818	0.000648872
									519	GO_MF	1	1	5	Adipose	Complete	Adipose-green	GO:0008237	metallopeptidase activity	51	5	0.0980392	0.000676188
									520	GO_MF	1	1	5	Adipose	Complete	Adipose-green	GO:0004872	receptor activity	422	21	0.049763	0.000897748
									521	GO_MF	1	1	5	Adipose	Complete	Adipose-green	GO:0070011	peptidase activity, acting on L-amino acid peptides	174	11	0.0632184	0.00103737
									522	GO_BP	1	1	5	Adipose	Complete	Adipose-green	GO:0032103	positive regulation of response to external stimulus	12	2	0.166667	0.0012137
									523	GO_BP	1	1	5	Adipose	Complete	Adipose-green	GO:0046456	icosanoid biosynthetic process	12	2	0.166667	0.0012137
									524	GO_BP	1	1	5	Adipose	Complete	Adipose-green	GO:0048584	positive regulation of response to stimulus	72	6	0.0833333	0.001214
									525	GO_BP	1	1	5	Adipose	Complete	Adipose-green	GO:0002455	humoral immune response mediated by circulating immunoglobulin	24	3	0.125	0.00127304
									526	GO_BP	1	1	5	Adipose	Complete	Adipose-green	GO:0031347	regulation of defense response	24	3	0.125	0.00127304
									527	KEGG	1	1	5	Adipose	Complete	Adipose-green	330	Arginine and proline metabolism	15	2	0.133333	0.00135666
									528	KEGG	1	1	5	Adipose	Complete	Adipose-green	5310	Asthma	15	2	0.133333	0.00135666
									529	GO_MF	1	1	5	Adipose	Complete	Adipose-green	GO:0008233	peptidase activity	181	11	0.0607735	0.00167269
									530	GO_BP	1	1	5	Adipose	Complete	Adipose-green	GO:0042742	defense response to bacterium	25	3	0.12	0.00172721
									531	GO_MF	1	1	5	Adipose	Complete	Adipose-green	GO:0004222	metalloendopeptidase activity	25	3	0.12	0.00172721
									532	GO_CC	1	1	5	Adipose	Complete	Adipose-green	GO:0009897	external side of plasma membrane	76	6	0.0789474	0.00201158
									533	GO_BP	1	1	5	Adipose	Complete	Adipose-green	GO:0044236	multicellular organismal metabolic process	13	2	0.153846	0.00206643
									534	GO_MF	1	1	5	Adipose	Complete	Adipose-green	GO:0008235	metalloexopeptidase activity	13	2	0.153846	0.00206643
									535	GO_BP	1	1	5	Adipose	Complete	Adipose-green	GO:0002712	regulation of B cell mediated immunity	13	2	0.153846	0.00206643
									536	GO_BP	1	1	5	Adipose	Complete	Adipose-green	GO:0002889	regulation of immunoglobulin mediated immune response	13	2	0.153846	0.00206643
									537	GO_BP	1	1	5	Adipose	Complete	Adipose-green	GO:0032945	negative regulation of mononuclear cell proliferation	13	2	0.153846	0.00206643
									538	GO_BP	1	1	5	Adipose	Complete	Adipose-green	GO:0050672	negative regulation of lymphocyte proliferation	13	2	0.153846	0.00206643
									539	GO_BP	1	1	5	Adipose	Complete	Adipose-green	GO:0006508	proteolysis	285	15	0.0526316	0.002259
									540	KEGG	1	1	5	Adipose	Complete	Adipose-green	4610	Complement and coagulation cascades	52	4	0.0769231	0.00270742
									541	GO_BP	1	1	5	Adipose	Complete	Adipose-green	GO:0006690	icosanoid metabolic process	14	2	0.142857	0.00326693
									542	GO_BP	1	1	5	Adipose	Complete	Adipose-green	GO:0002705	positive regulation of leukocyte mediated immunity	14	2	0.142857	0.00326693
									543	GO_BP	1	1	5	Adipose	Complete	Adipose-green	GO:0002708	positive regulation of lymphocyte mediated immunity	14	2	0.142857	0.00326693
									544	GO_MF	1	1	5	Adipose	Complete	Adipose-green	GO:0016775	phosphotransferase activity, nitrogenous group as acceptor	14	2	0.142857	0.00326693
									545	GO_BP	1	1	5	Adipose	Complete	Adipose-green	GO:0051130	positive regulation of cellular component organization	28	3	0.107143	0.00379017
									546	GO_BP	1	1	5	Adipose	Complete	Adipose-green	GO:0001816	cytokine production	63	5	0.0793651	0.00419195
									547	GO_BP	1	1	5	Adipose	Complete	Adipose-green	GO:0002478	antigen processing and presentation of exogenous peptide antigen	15	2	0.133333	0.00486663
									548	GO_BP	1	1	5	Adipose	Complete	Adipose-green	GO:0006090	pyruvate metabolic process	15	2	0.133333	0.00486663
									549	GO_BP	1	1	5	Adipose	Complete	Adipose-green	GO:0031349	positive regulation of defense response	15	2	0.133333	0.00486663
									550	GO_CC	1	1	5	Adipose	Complete	Adipose-green	GO:0001726	ruffle	15	2	0.133333	0.00486663
									551	GO_BP	1	1	5	Adipose	Complete	Adipose-green	GO:0002821	positive regulation of adaptive immune response	15	2	0.133333	0.00486663
									552	GO_BP	1	1	5	Adipose	Complete	Adipose-green	GO:0002824	positive regulation of adaptive immune response based on somatic recombination of immune receptors built from immunoglobulin superfamily domains	15	2	0.133333	0.00486663
									553	GO_BP	1	1	5	Adipose	Complete	Adipose-green	GO:0030100	regulation of endocytosis	15	2	0.133333	0.00486663
									554	GO_MF	1	1	5	Adipose	Complete	Adipose-green	GO:0004540	ribonuclease activity	15	2	0.133333	0.00486663
									555	GO_CC	1	1	5	Adipose	Complete	Adipose-green	GO:0000323	lytic vacuole	66	5	0.0757576	0.00594912
									556	GO_CC	1	1	5	Adipose	Complete	Adipose-green	GO:0005764	lysosome	66	5	0.0757576	0.00594912
									557	GO_BP	1	1	5	Adipose	Complete	Adipose-green	GO:0002682	regulation of immune system process	131	8	0.0610687	0.00612574
									558	GO_BP	1	1	5	Adipose	Complete	Adipose-green	GO:0048583	regulation of response to stimulus	109	7	0.0642202	0.00643924
									559	GO_BP	1	1	5	Adipose	Complete	Adipose-green	GO:0002274	myeloid leukocyte activation	16	2	0.125	0.00690665
									560	GO_BP	1	1	5	Adipose	Complete	Adipose-green	GO:0006826	iron ion transport	16	2	0.125	0.00690665
									561	GO_MF	1	1	5	Adipose	Complete	Adipose-green	GO:0008374	O-acyltransferase activity	16	2	0.125	0.00690665
									562	GO_BP	1	1	5	Adipose	Complete	Adipose-green	GO:0051301	cell division	68	5	0.0735294	0.00738104
									563	GO_MF	1	1	5	Adipose	Complete	Adipose-green	GO:0004175	endopeptidase activity	111	7	0.0630631	0.00747707
									564	KEGG	1	1	5	Adipose	Complete	Adipose-green	120	Bile acid biosynthesis	20	2	0.1	0.00749635
									565	GO_BP	1	1	5	Adipose	Complete	Adipose-green	GO:0002699	positive regulation of immune effector process	17	2	0.117647	0.00941716
									566	GO_BP	1	1	6	Adipose	Complete	Adipose-red	GO:0007623	circadian rhythm	13	2	0.153846	2.80719e-14
									567	GO_BP	1	1	6	Adipose	Complete	Adipose-red	GO:0009636	response to toxin	14	2	0.142857	2.50819e-13
									568	GO_MF	1	1	6	Adipose	Complete	Adipose-red	GO:0016775	phosphotransferase activity, nitrogenous group as acceptor	14	2	0.142857	2.50819e-13
									569	GO_BP	1	1	6	Adipose	Complete	Adipose-red	GO:0048511	rhythmic process	21	2	0.0952381	3.45081e-09
									570	KEGG	1	1	6	Adipose	Complete	Adipose-red	4010	MAPK signaling pathway	106	3	0.0283019	3.94605e-07
									571	GO_MF	1	1	6	Adipose	Complete	Adipose-red	GO:0019838	growth factor binding	33	2	0.0606061	3.79299e-06
									572	GO_BP	1	1	6	Adipose	Complete	Adipose-red	GO:0006915	apoptosis	245	6	0.0244898	6.81793e-06
									573	KEGG	1	1	6	Adipose	Complete	Adipose-red	600	Sphingolipid metabolism	17	1	0.0588235	8.33171e-06
									574	GO_BP	1	1	6	Adipose	Complete	Adipose-red	GO:0012501	programmed cell death	249	6	0.0240964	8.62903e-06
									575	GO_BP	1	1	6	Adipose	Complete	Adipose-red	GO:0007242	intracellular signaling cascade	342	7	0.0204678	1.95124e-05
									576	GO_BP	1	1	6	Adipose	Complete	Adipose-red	GO:0008219	cell death	264	6	0.0227273	1.95889e-05
									577	GO_BP	1	1	6	Adipose	Complete	Adipose-red	GO:0016265	death	267	6	0.0224719	2.28253e-05
									578	GO_MF	1	1	6	Adipose	Complete	Adipose-red	GO:0004672	protein kinase activity	198	5	0.0252525	2.62041e-05
									579	GO_BP	1	1	6	Adipose	Complete	Adipose-red	GO:0007565	female pregnancy	11	1	0.0909091	3.33851e-05
									580	GO_BP	1	1	6	Adipose	Complete	Adipose-red	GO:0045765	regulation of angiogenesis	11	1	0.0909091	3.33851e-05
									581	GO_BP	1	1	6	Adipose	Complete	Adipose-red	GO:0022603	regulation of anatomical structure morphogenesis	88	3	0.0340909	6.21549e-05
									582	GO_BP	1	1	6	Adipose	Complete	Adipose-red	GO:0009582	detection of abiotic stimulus	12	1	0.0833333	7.3115e-05
									583	KEGG	1	1	6	Adipose	Complete	Adipose-red	4115	p53 signaling pathway	23	1	0.0434783	0.000138072
									584	GO_BP	1	1	6	Adipose	Complete	Adipose-red	GO:0001666	response to hypoxia	13	1	0.0769231	0.000142348
									585	GO_BP	1	1	6	Adipose	Complete	Adipose-red	GO:0009581	detection of external stimulus	13	1	0.0769231	0.000142348
									586	GO_BP	1	1	6	Adipose	Complete	Adipose-red	GO:0032609	interferon-gamma production	13	1	0.0769231	0.000142348
									587	GO_BP	1	1	6	Adipose	Complete	Adipose-red	GO:0042475	odontogenesis of dentine-containing tooth	13	1	0.0769231	0.000142348
									588	GO_BP	1	1	6	Adipose	Complete	Adipose-red	GO:0030005	cellular di-, tri-valent inorganic cation homeostasis	48	2	0.0416667	0.000184601
									589	KEGG	1	1	6	Adipose	Complete	Adipose-red	5221	Acute myeloid leukemia	24	1	0.0416667	0.000192942
									590	GO_BP	1	1	6	Adipose	Complete	Adipose-red	GO:0031098	stress-activated protein kinase signaling pathway	14	1	0.0714286	0.000252607
									591	GO_BP	1	1	6	Adipose	Complete	Adipose-red	GO:0051606	detection of stimulus	14	1	0.0714286	0.000252607
									592	GO_BP	1	1	6	Adipose	Complete	Adipose-red	GO:0016481	negative regulation of transcription	103	3	0.0291262	0.000285282
									593	GO_MF	1	1	6	Adipose	Complete	Adipose-red	GO:0016773	phosphotransferase activity, alcohol group as acceptor	245	5	0.0204082	0.000298705
									594	GO_BP	1	1	6	Adipose	Complete	Adipose-red	GO:0055066	di-, tri-valent inorganic cation homeostasis	51	2	0.0392157	0.000306749
									595	GO_BP	1	1	6	Adipose	Complete	Adipose-red	GO:0045934	negative regulation of nucleobase, nucleoside, nucleotide and nucleic acid metabolic process	105	3	0.0285714	0.000338414
									596	GO_BP	1	1	6	Adipose	Complete	Adipose-red	GO:0030003	cellular cation homeostasis	52	2	0.0384615	0.000358739
									597	GO_BP	1	1	6	Adipose	Complete	Adipose-red	GO:0010629	negative regulation of gene expression	106	3	0.0283019	0.000367708
									598	GO_BP	1	1	6	Adipose	Complete	Adipose-red	GO:0001942	hair follicle development	15	1	0.0666667	0.000416156
									599	GO_BP	1	1	6	Adipose	Complete	Adipose-red	GO:0022404	molting cycle process	15	1	0.0666667	0.000416156
									600	GO_BP	1	1	6	Adipose	Complete	Adipose-red	GO:0022405	hair cycle process	15	1	0.0666667	0.000416156
									601	GO_BP	1	1	6	Adipose	Complete	Adipose-red	GO:0042476	odontogenesis	15	1	0.0666667	0.000416156
									602	GO_BP	1	1	6	Adipose	Complete	Adipose-red	GO:0043269	regulation of ion transport	15	1	0.0666667	0.000416156
									603	GO_BP	1	1	6	Adipose	Complete	Adipose-red	GO:0042303	molting cycle	15	1	0.0666667	0.000416156
									604	GO_BP	1	1	6	Adipose	Complete	Adipose-red	GO:0042633	hair cycle	15	1	0.0666667	0.000416156
									605	GO_BP	1	1	6	Adipose	Complete	Adipose-red	GO:0048730	epidermis morphogenesis	16	1	0.0625	0.000645321
									606	GO_BP	1	1	6	Adipose	Complete	Adipose-red	GO:0032147	activation of protein kinase activity	16	1	0.0625	0.000645321
									607	GO_MF	1	1	6	Adipose	Complete	Adipose-red	GO:0008138	protein tyrosine/serine/threonine phosphatase activity	16	1	0.0625	0.000645321
									608	GO_BP	1	1	6	Adipose	Complete	Adipose-red	GO:0006469	negative regulation of protein kinase activity	16	1	0.0625	0.000645321
									609	GO_BP	1	1	6	Adipose	Complete	Adipose-red	GO:0033673	negative regulation of kinase activity	16	1	0.0625	0.000645321
									610	GO_BP	1	1	6	Adipose	Complete	Adipose-red	GO:0010558	negative regulation of macromolecule biosynthetic process	115	3	0.026087	0.000728178
									611	GO_BP	1	1	6	Adipose	Complete	Adipose-red	GO:0031327	negative regulation of cellular biosynthetic process	117	3	0.025641	0.00083576
									612	GO_BP	1	1	6	Adipose	Complete	Adipose-red	GO:0051348	negative regulation of transferase activity	17	1	0.0588235	0.0009519
									613	GO_BP	1	1	6	Adipose	Complete	Adipose-red	GO:0009890	negative regulation of biosynthetic process	120	3	0.025	0.00101899
									614	GO_BP	1	1	6	Adipose	Complete	Adipose-red	GO:0055080	cation homeostasis	60	2	0.0333333	0.00104486
									615	GO_BP	1	1	6	Adipose	Complete	Adipose-red	GO:0043434	response to peptide hormone stimulus	18	1	0.0555556	0.00134672
									616	GO_BP	1	1	6	Adipose	Complete	Adipose-red	GO:0045637	regulation of myeloid cell differentiation	18	1	0.0555556	0.00134672
									617	GO_BP	1	1	6	Adipose	Complete	Adipose-red	GO:0046632	alpha-beta T cell differentiation	18	1	0.0555556	0.00134672
									618	GO_BP	1	1	6	Adipose	Complete	Adipose-red	GO:0051726	regulation of cell cycle	64	2	0.03125	0.00161718
									619	GO_MF	1	1	6	Adipose	Complete	Adipose-red	GO:0016564	transcription repressor activity	64	2	0.03125	0.00161718
									620	GO_BP	1	1	6	Adipose	Complete	Adipose-red	GO:0006665	sphingolipid metabolic process	19	1	0.0526316	0.00183933
									621	GO_BP	1	1	6	Adipose	Complete	Adipose-red	GO:0032880	regulation of protein localization	19	1	0.0526316	0.00183933
									622	GO_MF	1	1	6	Adipose	Complete	Adipose-red	GO:0016301	kinase activity	301	5	0.0166113	0.00201173
									623	GO_BP	1	1	6	Adipose	Complete	Adipose-red	GO:0009266	response to temperature stimulus	20	1	0.05	0.00243783
									624	GO_MF	1	1	6	Adipose	Complete	Adipose-red	GO:0016811	hydrolase activity, acting on carbon-nitrogen (but not peptide) bonds, in linear amides	20	1	0.05	0.00243783
									625	GO_BP	1	1	6	Adipose	Complete	Adipose-red	GO:0001525	angiogenesis	69	2	0.0289855	0.00260489
									626	GO_BP	1	1	6	Adipose	Complete	Adipose-red	GO:0006793	phosphorus metabolic process	312	5	0.0160256	0.00269888
									627	GO_BP	1	1	6	Adipose	Complete	Adipose-red	GO:0006796	phosphate metabolic process	312	5	0.0160256	0.00269888
									628	GO_MF	1	1	6	Adipose	Complete	Adipose-red	GO:0005507	copper ion binding	21	1	0.047619	0.00314881
									629	GO_BP	1	1	6	Adipose	Complete	Adipose-red	GO:0001558	regulation of cell growth	21	1	0.047619	0.00314881
									630	GO_BP	1	1	6	Adipose	Complete	Adipose-red	GO:0007281	germ cell development	21	1	0.047619	0.00314881
									631	GO_BP	1	1	6	Adipose	Complete	Adipose-red	GO:0051094	positive regulation of developmental process	142	3	0.0211268	0.00338891
									632	GO_CC	1	1	6	Adipose	Complete	Adipose-red	GO:0030027	lamellipodium	22	1	0.0454545	0.00397732
									633	GO_MF	1	1	6	Adipose	Complete	Adipose-red	GO:0004674	protein serine/threonine kinase activity	146	3	0.0205479	0.00405811
									634	GO_BP	1	1	6	Adipose	Complete	Adipose-red	GO:0010605	negative regulation of macromolecule metabolic process	147	3	0.0204082	0.00423873
									635	GO_BP	1	1	6	Adipose	Complete	Adipose-red	GO:0031324	negative regulation of cellular metabolic process	148	3	0.0202703	0.00442482
									636	GO_MF	1	1	6	Adipose	Complete	Adipose-red	GO:0016772	transferase activity, transferring phosphorus-containing groups	337	5	0.0148368	0.00489726
									637	GO_BP	1	1	6	Adipose	Complete	Adipose-red	GO:0006468	protein amino acid phosphorylation	239	4	0.0167364	0.00502261
									638	GO_BP	1	1	6	Adipose	Complete	Adipose-red	GO:0006873	cellular ion homeostasis	79	2	0.0253165	0.00566748
									639	GO_BP	1	1	6	Adipose	Complete	Adipose-red	GO:0043065	positive regulation of apoptosis	79	2	0.0253165	0.00566748
									640	GO_BP	1	1	6	Adipose	Complete	Adipose-red	GO:0007160	cell-matrix adhesion	24	1	0.0416667	0.00600014
									641	GO_BP	1	1	6	Adipose	Complete	Adipose-red	GO:0009880	embryonic pattern specification	24	1	0.0416667	0.00600014
									642	GO_MF	1	1	6	Adipose	Complete	Adipose-red	GO:0035091	phosphoinositide binding	24	1	0.0416667	0.00600014
									643	GO_BP	1	1	6	Adipose	Complete	Adipose-red	GO:0043068	positive regulation of programmed cell death	80	2	0.025	0.00606246
									644	GO_BP	1	1	6	Adipose	Complete	Adipose-red	GO:0009892	negative regulation of metabolic process	156	3	0.0192308	0.00611938
									645	KEGG	1	1	6	Adipose	Complete	Adipose-red	4110	Cell cycle	43	1	0.0232558	0.00618808
									646	GO_BP	1	1	6	Adipose	Complete	Adipose-red	GO:0007169	transmembrane receptor protein tyrosine kinase signaling pathway	81	2	0.0246914	0.00647455
									647	GO_BP	1	1	6	Adipose	Complete	Adipose-red	GO:0055082	cellular chemical homeostasis	82	2	0.0243902	0.00690393
									648	GO_BP	1	1	6	Adipose	Complete	Adipose-red	GO:0046631	alpha-beta T cell activation	25	1	0.04	0.00719784
									649	GO_BP	1	1	6	Adipose	Complete	Adipose-red	GO:0051216	cartilage development	25	1	0.04	0.00719784
									650	GO_BP	1	1	6	Adipose	Complete	Adipose-red	GO:0007417	central nervous system development	84	2	0.0238095	0.00781527
									651	GO_BP	1	1	6	Adipose	Complete	Adipose-red	GO:0043687	post-translational protein modification	361	5	0.0138504	0.00802122
									652	GO_BP	1	1	6	Adipose	Complete	Adipose-red	GO:0006355	regulation of transcription, DNA-dependent	479	6	0.0125261	0.00859313
									653	GO_BP	1	1	6	Adipose	Complete	Adipose-red	GO:0050801	ion homeostasis	86	2	0.0232558	0.00879772
									654	GO_BP	1	1	6	Adipose	Complete	Adipose-red	GO:0006351	transcription, DNA-dependent	482	6	0.0124481	0.00899706
									655	GO_BP	1	1	6	Adipose	Complete	Adipose-red	GO:0032774	RNA biosynthetic process	482	6	0.0124481	0.00899706
									656	GO_BP	1	1	6	Adipose	Complete	Adipose-red	GO:0051252	regulation of RNA metabolic process	483	6	0.0124224	0.00913468
									657	GO_BP	1	1	6	Adipose	Complete	Adipose-red	GO:0045892	negative regulation of transcription, DNA-dependent	87	2	0.0229885	0.00931593
									658	GO_BP	1	1	6	Adipose	Complete	Adipose-red	GO:0051253	negative regulation of RNA metabolic process	87	2	0.0229885	0.00931593
									659	GO_BP	1	1	6	Adipose	Complete	Adipose-red	GO:0030326	embryonic limb morphogenesis	27	1	0.037037	0.00996606
									660	GO_BP	1	1	6	Adipose	Complete	Adipose-red	GO:0035023	regulation of Rho protein signal transduction	27	1	0.037037	0.00996606
									661	GO_BP	1	1	6	Adipose	Complete	Adipose-red	GO:0035113	embryonic appendage morphogenesis	27	1	0.037037	0.00996606
									662	GO_BP	1	1	6	Adipose	Complete	Adipose-red	GO:0043086	negative regulation of catalytic activity	27	1	0.037037	0.00996606
									663	GO_MF	1	1	6	Adipose	Complete	Adipose-red	GO:0005089	Rho guanyl-nucleotide exchange factor activity	27	1	0.037037	0.00996606
									664	GO_BP	1	1	7	Adipose	Complete	Adipose-black	GO:0006091	generation of precursor metabolites and energy	104	10	0.0961538	1.52216e-09
									665	GO_BP	1	1	7	Adipose	Complete	Adipose-black	GO:0042632	cholesterol homeostasis	13	3	0.230769	6.73364e-09
									666	GO_BP	1	1	7	Adipose	Complete	Adipose-black	GO:0055092	sterol homeostasis	13	3	0.230769	6.73364e-09
									667	GO_CC	1	1	7	Adipose	Complete	Adipose-black	GO:0044429	mitochondrial part	173	13	0.0751445	9.74379e-09
									668	GO_CC	1	1	7	Adipose	Complete	Adipose-black	GO:0005743	mitochondrial inner membrane	132	11	0.0833333	1.1203e-08
									669	GO_CC	1	1	7	Adipose	Complete	Adipose-black	GO:0031966	mitochondrial membrane	154	12	0.0779221	1.44191e-08
									670	GO_CC	1	1	7	Adipose	Complete	Adipose-black	GO:0005740	mitochondrial envelope	158	12	0.0759494	2.73251e-08
									671	GO_CC	1	1	7	Adipose	Complete	Adipose-black	GO:0019866	organelle inner membrane	137	11	0.080292	2.77694e-08
									672	GO_BP	1	1	7	Adipose	Complete	Adipose-black	GO:0006790	sulfur metabolic process	36	5	0.138889	3.88509e-08
									673	GO_BP	1	1	7	Adipose	Complete	Adipose-black	GO:0046356	acetyl-CoA catabolic process	15	3	0.2	9.05248e-08
									674	GO_CC	1	1	7	Adipose	Complete	Adipose-black	GO:0031967	organelle envelope	191	13	0.0680628	1.15349e-07
									675	GO_CC	1	1	7	Adipose	Complete	Adipose-black	GO:0031975	envelope	191	13	0.0680628	1.15349e-07
									676	GO_BP	1	1	7	Adipose	Complete	Adipose-black	GO:0055088	lipid homeostasis	16	3	0.1875	2.60759e-07
									677	GO_CC	1	1	7	Adipose	Complete	Adipose-black	GO:0044455	mitochondrial membrane part	27	4	0.148148	2.77736e-07
									678	GO_CC	1	1	7	Adipose	Complete	Adipose-black	GO:0031090	organelle membrane	260	15	0.0576923	7.71366e-07
									679	GO_BP	1	1	7	Adipose	Complete	Adipose-black	GO:0006084	acetyl-CoA metabolic process	18	3	0.166667	1.52606e-06
									680	GO_BP	1	1	7	Adipose	Complete	Adipose-black	GO:0009109	coenzyme catabolic process	18	3	0.166667	1.52606e-06
									681	GO_BP	1	1	7	Adipose	Complete	Adipose-black	GO:0006818	hydrogen transport	18	3	0.166667	1.52606e-06
									682	GO_BP	1	1	7	Adipose	Complete	Adipose-black	GO:0015992	proton transport	18	3	0.166667	1.52606e-06
									683	KEGG	1	1	7	Adipose	Complete	Adipose-black	5010	Alzheimer's disease	73	9	0.123288	1.98935e-06
									684	GO_BP	1	1	7	Adipose	Complete	Adipose-black	GO:0051187	cofactor catabolic process	19	3	0.157895	3.21598e-06
									685	KEGG	1	1	7	Adipose	Complete	Adipose-black	190	Oxidative phosphorylation	50	7	0.14	3.48651e-06
									686	GO_CC	1	1	7	Adipose	Complete	Adipose-black	GO:0005746	mitochondrial respiratory chain	21	3	0.142857	1.157e-05
									687	GO_MF	1	1	7	Adipose	Complete	Adipose-black	GO:0016616	oxidoreductase activity, acting on the CH-OH group of donors, NAD or NADP as acceptor	51	5	0.0980392	1.16634e-05
									688	KEGG	1	1	7	Adipose	Complete	Adipose-black	5012	Parkinson's disease	55	7	0.127273	1.54327e-05
									689	GO_CC	1	1	7	Adipose	Complete	Adipose-black	GO:0005739	mitochondrion	367	17	0.0463215	2.08906e-05
									690	GO_CC	1	1	7	Adipose	Complete	Adipose-black	GO:0030117	membrane coat	11	2	0.181818	2.92246e-05
									691	GO_CC	1	1	7	Adipose	Complete	Adipose-black	GO:0048475	coated membrane	11	2	0.181818	2.92246e-05
									692	GO_BP	1	1	7	Adipose	Complete	Adipose-black	GO:0009069	serine family amino acid metabolic process	11	2	0.181818	2.92246e-05
									693	GO_BP	1	1	7	Adipose	Complete	Adipose-black	GO:0030802	regulation of cyclic nucleotide biosynthetic process	11	2	0.181818	2.92246e-05
									694	GO_BP	1	1	7	Adipose	Complete	Adipose-black	GO:0030808	regulation of nucleotide biosynthetic process	11	2	0.181818	2.92246e-05
									695	GO_CC	1	1	7	Adipose	Complete	Adipose-black	GO:0030141	secretory granule	23	3	0.130435	3.34009e-05
									696	GO_BP	1	1	7	Adipose	Complete	Adipose-black	GO:0015980	energy derivation by oxidation of organic compounds	38	4	0.105263	3.47062e-05
									697	GO_BP	1	1	7	Adipose	Complete	Adipose-black	GO:0022900	electron transport chain	38	4	0.105263	3.47062e-05
									698	GO_BP	1	1	7	Adipose	Complete	Adipose-black	GO:0055114	oxidation reduction	283	14	0.04947	3.587e-05
									699	GO_MF	1	1	7	Adipose	Complete	Adipose-black	GO:0016614	oxidoreductase activity, acting on CH-OH group of donors	57	5	0.0877193	4.9271e-05
									700	GO_BP	1	1	7	Adipose	Complete	Adipose-black	GO:0002761	regulation of myeloid leukocyte differentiation	12	2	0.166667	6.98896e-05
									701	GO_BP	1	1	7	Adipose	Complete	Adipose-black	GO:0009190	cyclic nucleotide biosynthetic process	12	2	0.166667	6.98896e-05
									702	GO_CC	1	1	7	Adipose	Complete	Adipose-black	GO:0005802	trans-Golgi network	12	2	0.166667	6.98896e-05
									703	GO_BP	1	1	7	Adipose	Complete	Adipose-black	GO:0001523	retinoid metabolic process	12	2	0.166667	6.98896e-05
									704	GO_BP	1	1	7	Adipose	Complete	Adipose-black	GO:0016101	diterpenoid metabolic process	12	2	0.166667	6.98896e-05
									705	GO_BP	1	1	7	Adipose	Complete	Adipose-black	GO:0030814	regulation of cAMP metabolic process	12	2	0.166667	6.98896e-05
									706	GO_BP	1	1	7	Adipose	Complete	Adipose-black	GO:0046058	cAMP metabolic process	12	2	0.166667	6.98896e-05
									707	GO_MF	1	1	7	Adipose	Complete	Adipose-black	GO:0016620	oxidoreductase activity, acting on the aldehyde or oxo group of donors, NAD or NADP as acceptor	12	2	0.166667	6.98896e-05
									708	GO_MF	1	1	7	Adipose	Complete	Adipose-black	GO:0050840	extracellular matrix binding	12	2	0.166667	6.98896e-05
									709	GO_BP	1	1	7	Adipose	Complete	Adipose-black	GO:0006721	terpenoid metabolic process	12	2	0.166667	6.98896e-05
									710	GO_BP	1	1	7	Adipose	Complete	Adipose-black	GO:0015918	sterol transport	12	2	0.166667	6.98896e-05
									711	GO_BP	1	1	7	Adipose	Complete	Adipose-black	GO:0030301	cholesterol transport	12	2	0.166667	6.98896e-05
									712	GO_BP	1	1	7	Adipose	Complete	Adipose-black	GO:0008654	phospholipid biosynthetic process	26	3	0.115385	0.000121094
									713	GO_BP	1	1	7	Adipose	Complete	Adipose-black	GO:0006140	regulation of nucleotide metabolic process	13	2	0.153846	0.000146533
									714	GO_BP	1	1	7	Adipose	Complete	Adipose-black	GO:0015985	energy coupled proton transport, down electrochemical gradient	13	2	0.153846	0.000146533
									715	GO_BP	1	1	7	Adipose	Complete	Adipose-black	GO:0015986	ATP synthesis coupled proton transport	13	2	0.153846	0.000146533
									716	GO_BP	1	1	7	Adipose	Complete	Adipose-black	GO:0030799	regulation of cyclic nucleotide metabolic process	13	2	0.153846	0.000146533
									717	GO_CC	1	1	7	Adipose	Complete	Adipose-black	GO:0016469	proton-transporting two-sector ATPase complex	13	2	0.153846	0.000146533
									718	GO_MF	1	1	7	Adipose	Complete	Adipose-black	GO:0015078	hydrogen ion transmembrane transporter activity	27	3	0.111111	0.000174702
									719	GO_MF	1	1	7	Adipose	Complete	Adipose-black	GO:0015077	monovalent inorganic cation transmembrane transporter activity	28	3	0.107143	0.000245611
									720	GO_MF	1	1	7	Adipose	Complete	Adipose-black	GO:0016887	ATPase activity	66	5	0.0757576	0.000261233
									721	GO_BP	1	1	7	Adipose	Complete	Adipose-black	GO:0006099	tricarboxylic acid cycle	14	2	0.142857	0.000276991
									722	GO_BP	1	1	7	Adipose	Complete	Adipose-black	GO:0006865	amino acid transport	14	2	0.142857	0.000276991
									723	GO_BP	1	1	7	Adipose	Complete	Adipose-black	GO:0034220	transmembrane ion transport	14	2	0.142857	0.000276991
									724	GO_MF	1	1	7	Adipose	Complete	Adipose-black	GO:0008565	protein transporter activity	14	2	0.142857	0.000276991
									725	GO_MF	1	1	7	Adipose	Complete	Adipose-black	GO:0019205	nucleobase, nucleoside, nucleotide kinase activity	14	2	0.142857	0.000276991
									726	GO_MF	1	1	7	Adipose	Complete	Adipose-black	GO:0016818	hydrolase activity, acting on acid anhydrides, in phosphorus-containing anhydrides	170	9	0.0529412	0.000358618
									727	GO_MF	1	1	7	Adipose	Complete	Adipose-black	GO:0016817	hydrolase activity, acting on acid anhydrides	172	9	0.0523256	0.000415063
									728	GO_BP	1	1	7	Adipose	Complete	Adipose-black	GO:0046467	membrane lipid biosynthetic process	30	3	0.1	0.000453871
									729	GO_BP	1	1	7	Adipose	Complete	Adipose-black	GO:0009060	aerobic respiration	15	2	0.133333	0.000481859
									730	GO_BP	1	1	7	Adipose	Complete	Adipose-black	GO:0009187	cyclic nucleotide metabolic process	15	2	0.133333	0.000481859
									731	GO_MF	1	1	7	Adipose	Complete	Adipose-black	GO:0015171	amino acid transmembrane transporter activity	15	2	0.133333	0.000481859
									732	GO_MF	1	1	7	Adipose	Complete	Adipose-black	GO:0016903	oxidoreductase activity, acting on the aldehyde or oxo group of donors	15	2	0.133333	0.000481859
									733	GO_MF	1	1	7	Adipose	Complete	Adipose-black	GO:0016491	oxidoreductase activity	305	13	0.042623	0.000647662
									734	GO_BP	1	1	7	Adipose	Complete	Adipose-black	GO:0019752	carboxylic acid metabolic process	209	10	0.0478469	0.000667447
									735	GO_BP	1	1	7	Adipose	Complete	Adipose-black	GO:0006082	organic acid metabolic process	209	10	0.0478469	0.000667447
									736	GO_BP	1	1	7	Adipose	Complete	Adipose-black	GO:0006119	oxidative phosphorylation	16	2	0.125	0.000783429
									737	GO_BP	1	1	7	Adipose	Complete	Adipose-black	GO:0006776	vitamin A metabolic process	16	2	0.125	0.000783429
									738	GO_BP	1	1	7	Adipose	Complete	Adipose-black	GO:0001570	vasculogenesis	16	2	0.125	0.000783429
									739	GO_BP	1	1	7	Adipose	Complete	Adipose-black	GO:0006469	negative regulation of protein kinase activity	16	2	0.125	0.000783429
									740	GO_BP	1	1	7	Adipose	Complete	Adipose-black	GO:0033673	negative regulation of kinase activity	16	2	0.125	0.000783429
									741	GO_BP	1	1	7	Adipose	Complete	Adipose-black	GO:0045333	cellular respiration	16	2	0.125	0.000783429
									742	GO_BP	1	1	7	Adipose	Complete	Adipose-black	GO:0006753	nucleoside phosphate metabolic process	77	5	0.0649351	0.00117653
									743	GO_BP	1	1	7	Adipose	Complete	Adipose-black	GO:0009117	nucleotide metabolic process	77	5	0.0649351	0.00117653
									744	GO_BP	1	1	7	Adipose	Complete	Adipose-black	GO:0006720	isoprenoid metabolic process	17	2	0.117647	0.00120458
									745	GO_BP	1	1	7	Adipose	Complete	Adipose-black	GO:0051348	negative regulation of transferase activity	17	2	0.117647	0.00120458
									746	GO_MF	1	1	7	Adipose	Complete	Adipose-black	GO:0017111	nucleoside-triphosphatase activity	159	8	0.0503145	0.0012702
									747	GO_CC	1	1	7	Adipose	Complete	Adipose-black	GO:0019867	outer membrane	35	3	0.0857143	0.00155543
									748	GO_CC	1	1	7	Adipose	Complete	Adipose-black	GO:0031968	organelle outer membrane	35	3	0.0857143	0.00155543
									749	GO_BP	1	1	7	Adipose	Complete	Adipose-black	GO:0009165	nucleotide biosynthetic process	56	4	0.0714286	0.00158526
									750	GO_MF	1	1	7	Adipose	Complete	Adipose-black	GO:0042623	ATPase activity, coupled	56	4	0.0714286	0.00158526
									751	GO_BP	1	1	7	Adipose	Complete	Adipose-black	GO:0045637	regulation of myeloid cell differentiation	18	2	0.111111	0.00176777
									752	KEGG	1	1	7	Adipose	Complete	Adipose-black	630	Glyoxylate and dicarboxylate metabolism	11	2	0.181818	0.00185566
									753	GO_MF	1	1	7	Adipose	Complete	Adipose-black	GO:0016462	pyrophosphatase activity	169	8	0.0473373	0.00237649
									754	GO_BP	1	1	7	Adipose	Complete	Adipose-black	GO:0055086	nucleobase, nucleoside and nucleotide metabolic process	84	5	0.0595238	0.00248969
									755	GO_BP	1	1	7	Adipose	Complete	Adipose-black	GO:0006775	fat-soluble vitamin metabolic process	19	2	0.105263	0.00249419
									756	GO_MF	1	1	7	Adipose	Complete	Adipose-black	GO:0005275	amine transmembrane transporter activity	19	2	0.105263	0.00249419
									757	GO_MF	1	1	7	Adipose	Complete	Adipose-black	GO:0005342	organic acid transmembrane transporter activity	19	2	0.105263	0.00249419
									758	GO_MF	1	1	7	Adipose	Complete	Adipose-black	GO:0042625	ATPase activity, coupled to transmembrane movement of ions	19	2	0.105263	0.00249419
									759	GO_MF	1	1	7	Adipose	Complete	Adipose-black	GO:0046943	carboxylic acid transmembrane transporter activity	19	2	0.105263	0.00249419
									760	GO_BP	1	1	7	Adipose	Complete	Adipose-black	GO:0006909	phagocytosis	19	2	0.105263	0.00249419
									761	GO_BP	1	1	7	Adipose	Complete	Adipose-black	GO:0032504	multicellular organism reproduction	19	2	0.105263	0.00249419
									762	GO_BP	1	1	7	Adipose	Complete	Adipose-black	GO:0048609	reproductive process in a multicellular organism	19	2	0.105263	0.00249419
									763	GO_MF	1	1	7	Adipose	Complete	Adipose-black	GO:0016829	lyase activity	60	4	0.0666667	0.00271446
									764	KEGG	1	1	7	Adipose	Complete	Adipose-black	910	Nitrogen metabolism	12	2	0.166667	0.00319583
									765	GO_BP	1	1	7	Adipose	Complete	Adipose-black	GO:0006096	glycolysis	20	2	0.1	0.00340313
									766	GO_BP	1	1	7	Adipose	Complete	Adipose-black	GO:0015849	organic acid transport	20	2	0.1	0.00340313
									767	GO_MF	1	1	7	Adipose	Complete	Adipose-black	GO:0016836	hydro-lyase activity	20	2	0.1	0.00340313
									768	GO_BP	1	1	7	Adipose	Complete	Adipose-black	GO:0019748	secondary metabolic process	20	2	0.1	0.00340313
									769	GO_BP	1	1	7	Adipose	Complete	Adipose-black	GO:0046942	carboxylic acid transport	20	2	0.1	0.00340313
									770	GO_MF	1	1	7	Adipose	Complete	Adipose-black	GO:0003924	GTPase activity	40	3	0.075	0.00393098
									771	GO_BP	1	1	7	Adipose	Complete	Adipose-black	GO:0034641	cellular nitrogen compound metabolic process	118	6	0.0508475	0.00423178
									772	GO_BP	1	1	7	Adipose	Complete	Adipose-black	GO:0006520	amino acid metabolic process	64	4	0.0625	0.0043443
									773	GO_BP	1	1	7	Adipose	Complete	Adipose-black	GO:0006641	triglyceride metabolic process	21	2	0.0952381	0.00451156
									774	GO_BP	1	1	7	Adipose	Complete	Adipose-black	GO:0006112	energy reserve metabolic process	21	2	0.0952381	0.00451156
									775	GO_BP	1	1	7	Adipose	Complete	Adipose-black	GO:0019221	cytokine-mediated signaling pathway	21	2	0.0952381	0.00451156
									776	GO_MF	1	1	7	Adipose	Complete	Adipose-black	GO:0016835	carbon-oxygen lyase activity	21	2	0.0952381	0.00451156
									777	GO_BP	1	1	7	Adipose	Complete	Adipose-black	GO:0005975	carbohydrate metabolic process	152	7	0.0460526	0.00532908
									778	GO_MF	1	1	7	Adipose	Complete	Adipose-black	GO:0022890	inorganic cation transmembrane transporter activity	42	3	0.0714286	0.00535802
									779	GO_BP	1	1	7	Adipose	Complete	Adipose-black	GO:0002573	myeloid leukocyte differentiation	22	2	0.0909091	0.00583383
									780	GO_BP	1	1	7	Adipose	Complete	Adipose-black	GO:0006807	nitrogen compound metabolic process	124	6	0.0483871	0.00629587
									781	GO_BP	1	1	7	Adipose	Complete	Adipose-black	GO:0006732	coenzyme metabolic process	68	4	0.0588235	0.00657568
									782	GO_BP	1	1	7	Adipose	Complete	Adipose-black	GO:0044255	cellular lipid metabolic process	265	10	0.0377358	0.00864813
									783	GO_BP	1	1	7	Adipose	Complete	Adipose-black	GO:0015837	amine transport	24	2	0.0833333	0.00916397
									784	GO_MF	1	1	7	Adipose	Complete	Adipose-black	GO:0031404	chloride ion binding	24	2	0.0833333	0.00916397
									785	GO_MF	1	1	7	Adipose	Complete	Adipose-black	GO:0043168	anion binding	24	2	0.0833333	0.00916397
									786	GO_BP	1	1	7	Adipose	Complete	Adipose-black	GO:0009063	amino acid catabolic process	24	2	0.0833333	0.00916397
									787	GO_BP	1	1	7	Adipose	Complete	Adipose-black	GO:0006007	glucose catabolic process	24	2	0.0833333	0.00916397
									788	GO_BP	1	1	7	Adipose	Complete	Adipose-black	GO:0019320	hexose catabolic process	24	2	0.0833333	0.00916397
									789	GO_BP	1	1	7	Adipose	Complete	Adipose-black	GO:0046365	monosaccharide catabolic process	24	2	0.0833333	0.00916397
									790	GO_MF	1	1	7	Adipose	Complete	Adipose-black	GO:0016627	oxidoreductase activity, acting on the CH-CH group of donors	24	2	0.0833333	0.00916397
									791	GO_BP	1	1	7	Adipose	Complete	Adipose-black	GO:0006897	endocytosis	72	4	0.0555556	0.00950043
									792	GO_BP	1	1	7	Adipose	Complete	Adipose-black	GO:0010324	membrane invagination	72	4	0.0555556	0.00950043
									793	GO_BP	1	1	9	Adipose	Complete	Adipose-magenta	GO:0002376	immune system process	324	158	0.487654	1.02226e-34
									794	GO_BP	1	1	9	Adipose	Complete	Adipose-magenta	GO:0045321	leukocyte activation	116	75	0.646552	3.06933e-30
									795	GO_BP	1	1	9	Adipose	Complete	Adipose-magenta	GO:0001775	cell activation	123	77	0.626016	3.45397e-29
									796	GO_BP	1	1	9	Adipose	Complete	Adipose-magenta	GO:0046649	lymphocyte activation	108	69	0.638889	2.56276e-27
									797	GO_BP	1	1	9	Adipose	Complete	Adipose-magenta	GO:0006955	immune response	196	99	0.505102	8.07561e-24
									798	GO_BP	1	1	9	Adipose	Complete	Adipose-magenta	GO:0042110	T cell activation	80	51	0.6375	1.67312e-20
									799	GO_BP	1	1	9	Adipose	Complete	Adipose-magenta	GO:0002520	immune system development	136	70	0.514706	6.15954e-18
									800	GO_BP	1	1	9	Adipose	Complete	Adipose-magenta	GO:0030098	lymphocyte differentiation	62	41	0.66129	6.24354e-18
									801	GO_BP	1	1	9	Adipose	Complete	Adipose-magenta	GO:0048534	hemopoietic or lymphoid organ development	132	67	0.507576	1.03134e-16
									802	GO_BP	1	1	9	Adipose	Complete	Adipose-magenta	GO:0002521	leukocyte differentiation	77	46	0.597403	1.54447e-16
									803	GO_BP	1	1	9	Adipose	Complete	Adipose-magenta	GO:0042113	B cell activation	43	30	0.697674	7.52934e-15
									804	GO_BP	1	1	9	Adipose	Complete	Adipose-magenta	GO:0030097	hemopoiesis	126	62	0.492063	1.5196e-14
									805	GO_BP	1	1	9	Adipose	Complete	Adipose-magenta	GO:0032943	mononuclear cell proliferation	46	30	0.652174	2.99509e-13
									806	GO_BP	1	1	9	Adipose	Complete	Adipose-magenta	GO:0046651	lymphocyte proliferation	46	30	0.652174	2.99509e-13
									807	KEGG	1	1	9	Adipose	Complete	Adipose-magenta	4660	T cell receptor signaling pathway	48	35	0.729167	3.0357e-13
									808	GO_BP	1	1	9	Adipose	Complete	Adipose-magenta	GO:0030217	T cell differentiation	51	32	0.627451	4.18093e-13
									809	GO_BP	1	1	9	Adipose	Complete	Adipose-magenta	GO:0050870	positive regulation of T cell activation	31	23	0.741935	5.43606e-13
									810	GO_BP	1	1	9	Adipose	Complete	Adipose-magenta	GO:0002694	regulation of leukocyte activation	60	35	0.583333	2.05311e-12
									811	GO_BP	1	1	9	Adipose	Complete	Adipose-magenta	GO:0051251	positive regulation of lymphocyte activation	41	27	0.658537	2.71222e-12
									812	GO_CC	1	1	9	Adipose	Complete	Adipose-magenta	GO:0009897	external side of plasma membrane	76	41	0.539474	2.97354e-12
									813	GO_BP	1	1	9	Adipose	Complete	Adipose-magenta	GO:0051249	regulation of lymphocyte activation	58	34	0.586207	3.23278e-12
									814	GO_BP	1	1	9	Adipose	Complete	Adipose-magenta	GO:0050865	regulation of cell activation	61	35	0.57377	4.90167e-12
									815	GO_BP	1	1	9	Adipose	Complete	Adipose-magenta	GO:0002696	positive regulation of leukocyte activation	42	27	0.642857	8.44615e-12
									816	GO_BP	1	1	9	Adipose	Complete	Adipose-magenta	GO:0050863	regulation of T cell activation	47	29	0.617021	1.10295e-11
									817	GO_BP	1	1	9	Adipose	Complete	Adipose-magenta	GO:0050867	positive regulation of cell activation	43	27	0.627907	2.4815e-11
									818	GO_BP	1	1	9	Adipose	Complete	Adipose-magenta	GO:0048522	positive regulation of cellular process	378	131	0.346561	9.44619e-11
									819	GO_BP	1	1	9	Adipose	Complete	Adipose-magenta	GO:0050851	antigen receptor-mediated signaling pathway	18	15	0.833333	1.00609e-10
									820	GO_BP	1	1	9	Adipose	Complete	Adipose-magenta	GO:0048518	positive regulation of biological process	448	150	0.334821	1.03792e-10
									821	GO_BP	1	1	9	Adipose	Complete	Adipose-magenta	GO:0042098	T cell proliferation	31	21	0.677419	2.12473e-10
									822	GO_BP	1	1	9	Adipose	Complete	Adipose-magenta	GO:0002682	regulation of immune system process	131	57	0.435115	3.94398e-10
									823	GO_BP	1	1	9	Adipose	Complete	Adipose-magenta	GO:0002764	immune response-regulating signal transduction	23	17	0.73913	5.49213e-10
									824	GO_CC	1	1	9	Adipose	Complete	Adipose-magenta	GO:0044421	extracellular region part	254	94	0.370079	5.73843e-10
									825	GO_BP	1	1	9	Adipose	Complete	Adipose-magenta	GO:0002768	immune response-regulating cell surface receptor signaling pathway	21	16	0.761905	6.15871e-10
									826	GO_CC	1	1	9	Adipose	Complete	Adipose-magenta	GO:0031012	extracellular matrix	111	50	0.45045	7.53809e-10
									827	GO_BP	1	1	9	Adipose	Complete	Adipose-magenta	GO:0002684	positive regulation of immune system process	94	44	0.468085	1.18012e-09
									828	KEGG	1	1	9	Adipose	Complete	Adipose-magenta	4662	B cell receptor signaling pathway	35	25	0.714286	1.43846e-09
									829	GO_BP	1	1	9	Adipose	Complete	Adipose-magenta	GO:0002504	antigen processing and presentation of peptide or polysaccharide antigen via MHC class II	12	11	0.916667	1.91283e-09
									830	KEGG	1	1	9	Adipose	Complete	Adipose-magenta	5340	Primary immunodeficiency	20	17	0.85	2.44999e-09
									831	GO_BP	1	1	9	Adipose	Complete	Adipose-magenta	GO:0002757	immune response-activating signal transduction	22	16	0.727273	2.86261e-09
									832	GO_CC	1	1	9	Adipose	Complete	Adipose-magenta	GO:0005578	proteinaceous extracellular matrix	108	48	0.444444	3.19141e-09
									833	GO_BP	1	1	9	Adipose	Complete	Adipose-magenta	GO:0002429	immune response-activating cell surface receptor signaling pathway	20	15	0.75	3.32408e-09
									834	GO_CC	1	1	9	Adipose	Complete	Adipose-magenta	GO:0009986	cell surface	104	46	0.442308	8.39754e-09
									835	GO_BP	1	1	9	Adipose	Complete	Adipose-magenta	GO:0019882	antigen processing and presentation	32	20	0.625	9.3711e-09
									836	GO_BP	1	1	9	Adipose	Complete	Adipose-magenta	GO:0050852	T cell receptor signaling pathway	13	11	0.846154	1.74431e-08
									837	GO_BP	1	1	9	Adipose	Complete	Adipose-magenta	GO:0042102	positive regulation of T cell proliferation	13	11	0.846154	1.74431e-08
									838	GO_BP	1	1	9	Adipose	Complete	Adipose-magenta	GO:0032944	regulation of mononuclear cell proliferation	33	20	0.606061	2.57453e-08
									839	GO_BP	1	1	9	Adipose	Complete	Adipose-magenta	GO:0050670	regulation of lymphocyte proliferation	33	20	0.606061	2.57453e-08
									840	GO_BP	1	1	9	Adipose	Complete	Adipose-magenta	GO:0042127	regulation of cell proliferation	166	64	0.385542	3.971e-08
									841	GO_BP	1	1	9	Adipose	Complete	Adipose-magenta	GO:0008284	positive regulation of cell proliferation	84	38	0.452381	6.23602e-08
									842	GO_BP	1	1	9	Adipose	Complete	Adipose-magenta	GO:0032946	positive regulation of mononuclear cell proliferation	20	14	0.7	7.36692e-08
									843	GO_BP	1	1	9	Adipose	Complete	Adipose-magenta	GO:0050671	positive regulation of lymphocyte proliferation	20	14	0.7	7.36692e-08
									844	GO_CC	1	1	9	Adipose	Complete	Adipose-magenta	GO:0043235	receptor complex	27	17	0.62963	8.88644e-08
									845	GO_BP	1	1	9	Adipose	Complete	Adipose-magenta	GO:0002377	immunoglobulin production	18	13	0.722222	9.22245e-08
									846	GO_BP	1	1	9	Adipose	Complete	Adipose-magenta	GO:0030183	B cell differentiation	18	13	0.722222	9.22245e-08
									847	GO_BP	1	1	9	Adipose	Complete	Adipose-magenta	GO:0045058	T cell selection	12	10	0.833333	1.0505e-07
									848	KEGG	1	1	9	Adipose	Complete	Adipose-magenta	3010	Ribosome	19	15	0.789474	1.64164e-07
									849	GO_BP	1	1	9	Adipose	Complete	Adipose-magenta	GO:0042129	regulation of T cell proliferation	23	15	0.652174	1.8866e-07
									850	GO_BP	1	1	9	Adipose	Complete	Adipose-magenta	GO:0008283	cell proliferation	231	81	0.350649	2.11957e-07
									851	GO_CC	1	1	9	Adipose	Complete	Adipose-magenta	GO:0044420	extracellular matrix part	41	22	0.536585	2.99907e-07
									852	GO_BP	1	1	9	Adipose	Complete	Adipose-magenta	GO:0002440	production of molecular mediator of immune response	19	13	0.684211	3.61784e-07
									853	KEGG	1	1	9	Adipose	Complete	Adipose-magenta	5330	Allograft rejection	20	15	0.75	6.44835e-07
									854	KEGG	1	1	9	Adipose	Complete	Adipose-magenta	5332	Graft-versus-host disease	20	15	0.75	6.44835e-07
									855	GO_BP	1	1	9	Adipose	Complete	Adipose-magenta	GO:0007155	cell adhesion	224	77	0.34375	1.17485e-06
									856	GO_BP	1	1	9	Adipose	Complete	Adipose-magenta	GO:0022610	biological adhesion	224	77	0.34375	1.17485e-06
									857	GO_BP	1	1	9	Adipose	Complete	Adipose-magenta	GO:0046631	alpha-beta T cell activation	25	15	0.6	1.56022e-06
									858	KEGG	1	1	9	Adipose	Complete	Adipose-magenta	5310	Asthma	15	12	0.8	1.85572e-06
									859	KEGG	1	1	9	Adipose	Complete	Adipose-magenta	4940	Type I diabetes mellitus	21	15	0.714286	2.19378e-06
									860	GO_BP	1	1	9	Adipose	Complete	Adipose-magenta	GO:0050776	regulation of immune response	80	34	0.425	2.58346e-06
									861	KEGG	1	1	9	Adipose	Complete	Adipose-magenta	4650	Natural killer cell mediated cytotoxicity	46	26	0.565217	2.97187e-06
									862	GO_BP	1	1	9	Adipose	Complete	Adipose-magenta	GO:0006323	DNA packaging	31	17	0.548387	3.46618e-06
									863	GO_BP	1	1	9	Adipose	Complete	Adipose-magenta	GO:0042100	B cell proliferation	21	13	0.619048	3.66218e-06
									864	GO_BP	1	1	9	Adipose	Complete	Adipose-magenta	GO:0045619	regulation of lymphocyte differentiation	26	15	0.576923	3.92483e-06
									865	KEGG	1	1	9	Adipose	Complete	Adipose-magenta	4514	Cell adhesion molecules (CAMs)	69	35	0.507246	3.93779e-06
									866	GO_BP	1	1	9	Adipose	Complete	Adipose-magenta	GO:0009966	regulation of signal transduction	169	60	0.35503	4.51228e-06
									867	GO_BP	1	1	9	Adipose	Complete	Adipose-magenta	GO:0033077	T cell differentiation in the thymus	19	12	0.631579	5.48446e-06
									868	GO_BP	1	1	9	Adipose	Complete	Adipose-magenta	GO:0045621	positive regulation of lymphocyte differentiation	19	12	0.631579	5.48446e-06
									869	GO_BP	1	1	9	Adipose	Complete	Adipose-magenta	GO:0019884	antigen processing and presentation of exogenous antigen	19	12	0.631579	5.48446e-06
									870	KEGG	1	1	9	Adipose	Complete	Adipose-magenta	4670	Leukocyte transendothelial migration	57	30	0.526316	5.88444e-06
									871	GO_BP	1	1	9	Adipose	Complete	Adipose-magenta	GO:0050864	regulation of B cell activation	24	14	0.583333	6.22795e-06
									872	GO_CC	1	1	9	Adipose	Complete	Adipose-magenta	GO:0000786	nucleosome	24	14	0.583333	6.22795e-06
									873	GO_BP	1	1	9	Adipose	Complete	Adipose-magenta	GO:0010646	regulation of cell communication	196	67	0.341837	7.22638e-06
									874	GO_BP	1	1	9	Adipose	Complete	Adipose-magenta	GO:0007242	intracellular signaling cascade	342	106	0.309942	7.31389e-06
									875	GO_BP	1	1	9	Adipose	Complete	Adipose-magenta	GO:0065004	protein-DNA complex assembly	32	17	0.53125	7.38338e-06
									876	GO_BP	1	1	9	Adipose	Complete	Adipose-magenta	GO:0007166	cell surface receptor linked signal transduction	416	125	0.300481	7.48036e-06
									877	GO_BP	1	1	9	Adipose	Complete	Adipose-magenta	GO:0048583	regulation of response to stimulus	109	42	0.385321	7.82033e-06
									878	GO_BP	1	1	9	Adipose	Complete	Adipose-magenta	GO:0042108	positive regulation of cytokine biosynthetic process	17	11	0.647059	8.0308e-06
									879	GO_MF	1	1	9	Adipose	Complete	Adipose-magenta	GO:0019955	cytokine binding	35	18	0.514286	9.03052e-06
									880	GO_BP	1	1	9	Adipose	Complete	Adipose-magenta	GO:0006334	nucleosome assembly	27	15	0.555556	9.15073e-06
									881	GO_BP	1	1	9	Adipose	Complete	Adipose-magenta	GO:0031497	chromatin assembly	27	15	0.555556	9.15073e-06
									882	KEGG	1	1	9	Adipose	Complete	Adipose-magenta	4060	Cytokine-cytokine receptor interaction	98	45	0.459184	1.02006e-05
									883	GO_BP	1	1	9	Adipose	Complete	Adipose-magenta	GO:0002478	antigen processing and presentation of exogenous peptide antigen	15	10	0.666667	1.13926e-05
									884	GO_BP	1	1	9	Adipose	Complete	Adipose-magenta	GO:0009967	positive regulation of signal transduction	47	22	0.468085	1.32146e-05
									885	KEGG	1	1	9	Adipose	Complete	Adipose-magenta	4612	Antigen processing and presentation	39	22	0.564103	1.66002e-05
									886	GO_MF	1	1	9	Adipose	Complete	Adipose-magenta	GO:0005201	extracellular matrix structural constituent	11	8	0.727273	1.94321e-05
									887	GO_BP	1	1	9	Adipose	Complete	Adipose-magenta	GO:0034728	nucleosome organization	28	15	0.535714	1.99356e-05
									888	GO_BP	1	1	9	Adipose	Complete	Adipose-magenta	GO:0006935	chemotaxis	45	21	0.466667	2.17702e-05
									889	GO_BP	1	1	9	Adipose	Complete	Adipose-magenta	GO:0042330	taxis	45	21	0.466667	2.17702e-05
									890	GO_BP	1	1	9	Adipose	Complete	Adipose-magenta	GO:0010647	positive regulation of cell communication	51	23	0.45098	2.24014e-05
									891	GO_BP	1	1	9	Adipose	Complete	Adipose-magenta	GO:0045582	positive regulation of T cell differentiation	18	11	0.611111	2.36767e-05
									892	GO_BP	1	1	9	Adipose	Complete	Adipose-magenta	GO:0050871	positive regulation of B cell activation	18	11	0.611111	2.36767e-05
									893	GO_CC	1	1	9	Adipose	Complete	Adipose-magenta	GO:0005604	basement membrane	31	16	0.516129	2.46893e-05
									894	GO_MF	1	1	9	Adipose	Complete	Adipose-magenta	GO:0004872	receptor activity	422	124	0.293839	2.94258e-05
									895	GO_BP	1	1	9	Adipose	Complete	Adipose-magenta	GO:0018108	peptidyl-tyrosine phosphorylation	26	14	0.538462	3.27478e-05
									896	GO_BP	1	1	9	Adipose	Complete	Adipose-magenta	GO:0018212	peptidyl-tyrosine modification	26	14	0.538462	3.27478e-05
									897	GO_CC	1	1	9	Adipose	Complete	Adipose-magenta	GO:0032993	protein-DNA complex	26	14	0.538462	3.27478e-05
									898	GO_BP	1	1	9	Adipose	Complete	Adipose-magenta	GO:0002274	myeloid leukocyte activation	16	10	0.625	3.59475e-05
									899	GO_BP	1	1	9	Adipose	Complete	Adipose-magenta	GO:0001817	regulation of cytokine production	49	22	0.44898	3.66318e-05
									900	GO_MF	1	1	9	Adipose	Complete	Adipose-magenta	GO:0030695	GTPase regulator activity	111	41	0.369369	3.9502e-05
									901	GO_BP	1	1	9	Adipose	Complete	Adipose-magenta	GO:0009893	positive regulation of metabolic process	186	62	0.333333	4.18218e-05
									902	GO_BP	1	1	9	Adipose	Complete	Adipose-magenta	GO:0006333	chromatin assembly or disassembly	35	17	0.485714	5.30991e-05
									903	GO_BP	1	1	9	Adipose	Complete	Adipose-magenta	GO:0045580	regulation of T cell differentiation	24	13	0.541667	5.37729e-05
									904	GO_MF	1	1	9	Adipose	Complete	Adipose-magenta	GO:0005125	cytokine activity	53	23	0.433962	5.6917e-05
									905	GO_BP	1	1	9	Adipose	Complete	Adipose-magenta	GO:0030154	cell differentiation	496	141	0.284274	5.99783e-05
									906	GO_BP	1	1	9	Adipose	Complete	Adipose-magenta	GO:0048002	antigen processing and presentation of peptide antigen	19	11	0.578947	6.16825e-05
									907	KEGG	1	1	9	Adipose	Complete	Adipose-magenta	5320	Autoimmune thyroid disease	20	13	0.65	6.35154e-05
									908	GO_BP	1	1	9	Adipose	Complete	Adipose-magenta	GO:0050793	regulation of developmental process	337	101	0.299703	6.45737e-05
									909	GO_BP	1	1	9	Adipose	Complete	Adipose-magenta	GO:0001816	cytokine production	63	26	0.412698	7.2518e-05
									910	GO_BP	1	1	9	Adipose	Complete	Adipose-magenta	GO:0002637	regulation of immunoglobulin production	12	8	0.666667	7.61183e-05
									911	GO_CC	1	1	9	Adipose	Complete	Adipose-magenta	GO:0005581	collagen	12	8	0.666667	7.61183e-05
									912	GO_CC	1	1	9	Adipose	Complete	Adipose-magenta	GO:0044459	plasma membrane part	442	127	0.28733	8.07206e-05
									913	GO_BP	1	1	9	Adipose	Complete	Adipose-magenta	GO:0034097	response to cytokine stimulus	17	10	0.588235	9.80355e-05
									914	GO_BP	1	1	9	Adipose	Complete	Adipose-magenta	GO:0002250	adaptive immune response	58	24	0.413793	0.000124123
									915	GO_BP	1	1	9	Adipose	Complete	Adipose-magenta	GO:0002460	adaptive immune response based on somatic recombination of immune receptors built from immunoglobulin superfamily domains	58	24	0.413793	0.000124123
									916	GO_BP	1	1	9	Adipose	Complete	Adipose-magenta	GO:0002443	leukocyte mediated immunity	58	24	0.413793	0.000124123
									917	GO_BP	1	1	9	Adipose	Complete	Adipose-magenta	GO:0010604	positive regulation of macromolecule metabolic process	173	57	0.32948	0.000124367
									918	GO_BP	1	1	9	Adipose	Complete	Adipose-magenta	GO:0031325	positive regulation of cellular metabolic process	177	58	0.327684	0.000132065
									919	KEGG	1	1	9	Adipose	Complete	Adipose-magenta	4640	Hematopoietic cell lineage	40	21	0.525	0.000134073
									920	GO_BP	1	1	9	Adipose	Complete	Adipose-magenta	GO:0002252	immune effector process	78	30	0.384615	0.000143166
									921	GO_BP	1	1	9	Adipose	Complete	Adipose-magenta	GO:0030099	myeloid cell differentiation	49	21	0.428571	0.000148986
									922	GO_BP	1	1	9	Adipose	Complete	Adipose-magenta	GO:0051235	maintenance of location	15	9	0.6	0.000154187
									923	GO_CC	1	1	9	Adipose	Complete	Adipose-magenta	GO:0042611	MHC protein complex	15	9	0.6	0.000154187
									924	GO_BP	1	1	9	Adipose	Complete	Adipose-magenta	GO:0048872	homeostasis of number of cells	43	19	0.44186	0.000159886
									925	GO_MF	1	1	9	Adipose	Complete	Adipose-magenta	GO:0005529	sugar binding	62	25	0.403226	0.000167482
									926	GO_BP	1	1	9	Adipose	Complete	Adipose-magenta	GO:0048584	positive regulation of response to stimulus	72	28	0.388889	0.000177406
									927	GO_MF	1	1	9	Adipose	Complete	Adipose-magenta	GO:0005102	receptor binding	183	59	0.322404	0.000203717
									928	GO_MF	1	1	9	Adipose	Complete	Adipose-magenta	GO:0003735	structural constituent of ribosome	32	15	0.46875	0.000258863
									929	GO_MF	1	1	9	Adipose	Complete	Adipose-magenta	GO:0042277	peptide binding	32	15	0.46875	0.000258863
									930	GO_CC	1	1	9	Adipose	Complete	Adipose-magenta	GO:0005615	extracellular space	151	50	0.331126	0.000265239
									931	KEGG	1	1	9	Adipose	Complete	Adipose-magenta	5322	Systemic lupus erythematosus	51	24	0.470588	0.000597028
									932	GO_MF	1	1	9	Adipose	Complete	Adipose-magenta	GO:0005096	GTPase activator activity	56	22	0.392857	0.000647036
									933	KEGG	1	1	9	Adipose	Complete	Adipose-magenta	5223	Non-small cell lung cancer	23	13	0.565217	0.000703711
									934	GO_MF	1	1	9	Adipose	Complete	Adipose-magenta	GO:0001664	G-protein-coupled receptor binding	28	13	0.464286	0.000715226
									935	GO_MF	1	1	9	Adipose	Complete	Adipose-magenta	GO:0005085	guanyl-nucleotide exchange factor activity	50	20	0.4	0.000785013
									936	KEGG	1	1	9	Adipose	Complete	Adipose-magenta	4620	Toll-like receptor signaling pathway	41	20	0.487805	0.000813072
									937	GO_CC	1	1	9	Adipose	Complete	Adipose-magenta	GO:0043228	non-membrane-bounded organelle	469	128	0.272921	0.000958667
									938	GO_CC	1	1	9	Adipose	Complete	Adipose-magenta	GO:0043232	intracellular non-membrane-bounded organelle	469	128	0.272921	0.000958667
									939	GO_CC	1	1	9	Adipose	Complete	Adipose-magenta	GO:0008305	integrin complex	12	7	0.583333	0.00101433
									940	GO_MF	1	1	9	Adipose	Complete	Adipose-magenta	GO:0008009	chemokine activity	23	11	0.478261	0.00113906
									941	GO_MF	1	1	9	Adipose	Complete	Adipose-magenta	GO:0042379	chemokine receptor binding	23	11	0.478261	0.00113906
									942	GO_CC	1	1	9	Adipose	Complete	Adipose-magenta	GO:0000785	chromatin	48	19	0.395833	0.00123685
									943	GO_MF	1	1	9	Adipose	Complete	Adipose-magenta	GO:0030234	enzyme regulator activity	227	67	0.295154	0.00166371
									944	GO_CC	1	1	9	Adipose	Complete	Adipose-magenta	GO:0005730	nucleolus	36	15	0.416667	0.0017369
									945	GO_MF	1	1	9	Adipose	Complete	Adipose-magenta	GO:0008047	enzyme activator activity	73	26	0.356164	0.00178869
									946	GO_MF	1	1	9	Adipose	Complete	Adipose-magenta	GO:0004713	protein tyrosine kinase activity	46	18	0.391304	0.00194257
									947	GO_CC	1	1	9	Adipose	Complete	Adipose-magenta	GO:0045121	membrane raft	24	11	0.458333	0.00198956
									948	GO_MF	1	1	9	Adipose	Complete	Adipose-magenta	GO:0019992	diacylglycerol binding	27	12	0.444444	0.00198962
									949	GO_MF	1	1	9	Adipose	Complete	Adipose-magenta	GO:0001608	nucleotide receptor activity, G-protein coupled	13	7	0.538462	0.00240718
									950	GO_MF	1	1	9	Adipose	Complete	Adipose-magenta	GO:0001614	purinergic nucleotide receptor activity	13	7	0.538462	0.00240718
									951	GO_MF	1	1	9	Adipose	Complete	Adipose-magenta	GO:0016502	nucleotide receptor activity	13	7	0.538462	0.00240718
									952	GO_MF	1	1	9	Adipose	Complete	Adipose-magenta	GO:0045028	purinergic nucleotide receptor activity, G-protein coupled	13	7	0.538462	0.00240718
									953	GO_CC	1	1	9	Adipose	Complete	Adipose-magenta	GO:0005694	chromosome	89	30	0.337079	0.0027098
									954	GO_MF	1	1	9	Adipose	Complete	Adipose-magenta	GO:0005543	phospholipid binding	34	14	0.411765	0.00280395
									955	GO_CC	1	1	9	Adipose	Complete	Adipose-magenta	GO:0044427	chromosomal part	75	26	0.346667	0.00295864
									956	GO_MF	1	1	9	Adipose	Complete	Adipose-magenta	GO:0005088	Ras guanyl-nucleotide exchange factor activity	31	13	0.419355	0.00300778
									957	GO_MF	1	1	9	Adipose	Complete	Adipose-magenta	GO:0008083	growth factor activity	51	19	0.372549	0.00331344
									958	GO_MF	1	1	9	Adipose	Complete	Adipose-magenta	GO:0001653	peptide receptor activity	22	10	0.454545	0.00332929
									959	GO_MF	1	1	9	Adipose	Complete	Adipose-magenta	GO:0004896	cytokine receptor activity	22	10	0.454545	0.00332929
									960	GO_MF	1	1	9	Adipose	Complete	Adipose-magenta	GO:0030246	carbohydrate binding	116	37	0.318966	0.00341931
									961	KEGG	1	1	9	Adipose	Complete	Adipose-magenta	5222	Small cell lung cancer	34	16	0.470588	0.00414251
									962	KEGG	1	1	9	Adipose	Complete	Adipose-magenta	4630	Jak-STAT signaling pathway	48	21	0.4375	0.00435379
									963	GO_MF	1	1	9	Adipose	Complete	Adipose-magenta	GO:0005083	small GTPase regulator activity	63	22	0.349206	0.00510323
									964	KEGG	1	1	9	Adipose	Complete	Adipose-magenta	4664	Fc epsilon RI signaling pathway	35	16	0.457143	0.00622245
									965	GO_MF	1	1	9	Adipose	Complete	Adipose-magenta	GO:0042803	protein homodimerization activity	43	16	0.372093	0.0065005
									966	GO_MF	1	1	9	Adipose	Complete	Adipose-magenta	GO:0004672	protein kinase activity	198	57	0.287879	0.00656523
									967	GO_MF	1	1	9	Adipose	Complete	Adipose-magenta	GO:0019838	growth factor binding	33	13	0.393939	0.00658302
									968	GO_MF	1	1	9	Adipose	Complete	Adipose-magenta	GO:0005089	Rho guanyl-nucleotide exchange factor activity	27	11	0.407407	0.0079432
									969	GO_MF	1	1	9	Adipose	Complete	Adipose-magenta	GO:0004197	cysteine-type endopeptidase activity	21	9	0.428571	0.00910434
									970	GO_MF	1	1	9	Adipose	Complete	Adipose-magenta	GO:0008528	peptide receptor activity, G-protein coupled	21	9	0.428571	0.00910434
									971	GO_BP	2	1	1	Heart	Complete	Heart-turquoise	GO:0006954	inflammatory response	103	14	0.135922	6.43032e-21
									972	GO_MF	2	1	1	Heart	Complete	Heart-turquoise	GO:0042379	chemokine receptor binding	23	6	0.26087	1.5815e-19
									973	GO_MF	2	1	1	Heart	Complete	Heart-turquoise	GO:0008009	chemokine activity	23	6	0.26087	1.5815e-19
									974	GO_MF	2	1	1	Heart	Complete	Heart-turquoise	GO:0001664	G-protein-coupled receptor binding	28	6	0.214286	6.14831e-16
									975	GO_BP	2	1	1	Heart	Complete	Heart-turquoise	GO:0006952	defense response	160	15	0.09375	2.75397e-14
									976	GO_BP	2	1	1	Heart	Complete	Heart-turquoise	GO:0009611	response to wounding	157	14	0.089172	1.27992e-12
									977	GO_BP	2	1	1	Heart	Complete	Heart-turquoise	GO:0009605	response to external stimulus	236	17	0.0720339	2.23571e-11
									978	GO_BP	2	1	1	Heart	Complete	Heart-turquoise	GO:0010033	response to organic substance	19	4	0.210526	5.24749e-11
									979	GO_MF	2	1	1	Heart	Complete	Heart-turquoise	GO:0005125	cytokine activity	53	7	0.132075	6.42353e-11
									980	GO_BP	2	1	1	Heart	Complete	Heart-turquoise	GO:0042221	response to chemical stimulus	190	14	0.0736842	6.78888e-10
									981	GO_BP	2	1	1	Heart	Complete	Heart-turquoise	GO:0006935	chemotaxis	45	6	0.133333	1.08787e-09
									982	GO_BP	2	1	1	Heart	Complete	Heart-turquoise	GO:0042330	taxis	45	6	0.133333	1.08787e-09
									983	GO_BP	2	1	1	Heart	Complete	Heart-turquoise	GO:0001819	positive regulation of cytokine production	16	3	0.1875	8.96337e-08
									984	GO_BP	2	1	1	Heart	Complete	Heart-turquoise	GO:0009607	response to biotic stimulus	75	7	0.0933333	1.9244e-07
									985	GO_BP	2	1	1	Heart	Complete	Heart-turquoise	GO:0051707	response to other organism	58	6	0.103448	2.21215e-07
									986	GO_BP	2	1	1	Heart	Complete	Heart-turquoise	GO:0006953	acute-phase response	18	3	0.166667	5.8882e-07
									987	GO_BP	2	1	1	Heart	Complete	Heart-turquoise	GO:0006955	immune response	196	12	0.0612245	8.05748e-07
									988	GO_BP	2	1	1	Heart	Complete	Heart-turquoise	GO:0051704	multi-organism process	86	7	0.0813953	2.25015e-06
									989	GO_BP	2	1	1	Heart	Complete	Heart-turquoise	GO:0002376	immune system process	324	16	0.0493827	2.51998e-06
									990	GO_BP	2	1	1	Heart	Complete	Heart-turquoise	GO:0001817	regulation of cytokine production	49	5	0.102041	2.53983e-06
									991	GO_BP	2	1	1	Heart	Complete	Heart-turquoise	GO:0007626	locomotory behavior	74	6	0.0810811	1.17452e-05
									992	GO_BP	2	1	1	Heart	Complete	Heart-turquoise	GO:0006950	response to stress	382	17	0.0445026	1.19055e-05
									993	KEGG	2	1	1	Heart	Complete	Heart-turquoise	4620	Toll-like receptor signaling pathway	41	5	0.121951	2.56717e-05
									994	GO_BP	2	1	1	Heart	Complete	Heart-turquoise	GO:0001523	retinoid metabolic process	12	2	0.166667	3.66518e-05
									995	GO_BP	2	1	1	Heart	Complete	Heart-turquoise	GO:0006721	terpenoid metabolic process	12	2	0.166667	3.66518e-05
									996	GO_BP	2	1	1	Heart	Complete	Heart-turquoise	GO:0007585	respiratory gaseous exchange	12	2	0.166667	3.66518e-05
									997	GO_BP	2	1	1	Heart	Complete	Heart-turquoise	GO:0008286	insulin receptor signaling pathway	12	2	0.166667	3.66518e-05
									998	GO_BP	2	1	1	Heart	Complete	Heart-turquoise	GO:0016101	diterpenoid metabolic process	12	2	0.166667	3.66518e-05
									999	GO_BP	2	1	1	Heart	Complete	Heart-turquoise	GO:0032649	regulation of interferon-gamma production	12	2	0.166667	3.66518e-05
									1000	GO_BP	2	1	1	Heart	Complete	Heart-turquoise	GO:0046883	regulation of hormone secretion	12	2	0.166667	3.66518e-05
									1001	GO_BP	2	1	1	Heart	Complete	Heart-turquoise	GO:0001816	cytokine production	63	5	0.0793651	7.45213e-05
									1002	GO_BP	2	1	1	Heart	Complete	Heart-turquoise	GO:0040011	locomotion	135	8	0.0592593	7.86757e-05
									1003	GO_BP	2	1	1	Heart	Complete	Heart-turquoise	GO:0032609	interferon-gamma production	13	2	0.153846	8.0577e-05
									1004	GO_BP	2	1	1	Heart	Complete	Heart-turquoise	GO:0007610	behavior	110	7	0.0636364	8.55921e-05
									1005	GO_BP	2	1	1	Heart	Complete	Heart-turquoise	GO:0046164	alcohol catabolic process	29	3	0.103448	0.000185132
									1006	GO_BP	2	1	1	Heart	Complete	Heart-turquoise	GO:0051050	positive regulation of transport	29	3	0.103448	0.000185132
									1007	GO_BP	2	1	1	Heart	Complete	Heart-turquoise	GO:0006776	vitamin A metabolic process	16	2	0.125	0.000479396
									1008	GO_BP	2	1	1	Heart	Complete	Heart-turquoise	GO:0002237	response to molecule of bacterial origin	16	2	0.125	0.000479396
									1009	GO_BP	2	1	1	Heart	Complete	Heart-turquoise	GO:0050900	leukocyte migration	16	2	0.125	0.000479396
									1010	GO_BP	2	1	1	Heart	Complete	Heart-turquoise	GO:0010817	regulation of hormone levels	54	4	0.0740741	0.000666314
									1011	KEGG	2	1	1	Heart	Complete	Heart-turquoise	251	Glutamate metabolism	12	2	0.166667	0.000723106
									1012	GO_BP	2	1	1	Heart	Complete	Heart-turquoise	GO:0006720	isoprenoid metabolic process	17	2	0.117647	0.000757515
									1013	GO_BP	2	1	1	Heart	Complete	Heart-turquoise	GO:0009064	glutamine family amino acid metabolic process	17	2	0.117647	0.000757515
									1014	GO_BP	2	1	1	Heart	Complete	Heart-turquoise	GO:0042108	positive regulation of cytokine biosynthetic process	17	2	0.117647	0.000757515
									1015	GO_BP	2	1	1	Heart	Complete	Heart-turquoise	GO:0043244	regulation of protein complex disassembly	17	2	0.117647	0.000757515
									1016	GO_BP	2	1	1	Heart	Complete	Heart-turquoise	GO:0042493	response to drug	18	2	0.111111	0.00113903
									1017	GO_MF	2	1	1	Heart	Complete	Heart-turquoise	GO:0019900	kinase binding	18	2	0.111111	0.00113903
									1018	GO_BP	2	1	1	Heart	Complete	Heart-turquoise	GO:0001568	blood vessel development	109	6	0.0550459	0.00115802
									1019	GO_BP	2	1	1	Heart	Complete	Heart-turquoise	GO:0001944	vasculature development	109	6	0.0550459	0.00115802
									1020	KEGG	2	1	1	Heart	Complete	Heart-turquoise	4060	Cytokine-cytokine receptor interaction	98	7	0.0714286	0.00120543
									1021	GO_BP	2	1	1	Heart	Complete	Heart-turquoise	GO:0006775	fat-soluble vitamin metabolic process	19	2	0.105263	0.00164247
									1022	GO_BP	2	1	1	Heart	Complete	Heart-turquoise	GO:0032880	regulation of protein localization	19	2	0.105263	0.00164247
									1023	GO_BP	2	1	1	Heart	Complete	Heart-turquoise	GO:0044248	cellular catabolic process	277	11	0.0397112	0.0016903
									1024	GO_BP	2	1	1	Heart	Complete	Heart-turquoise	GO:0044271	nitrogen compound biosynthetic process	39	3	0.0769231	0.0021202
									1025	GO_BP	2	1	1	Heart	Complete	Heart-turquoise	GO:0019748	secondary metabolic process	20	2	0.1	0.00228543
									1026	GO_BP	2	1	1	Heart	Complete	Heart-turquoise	GO:0009056	catabolic process	324	12	0.037037	0.00252017
									1027	GO_CC	2	1	1	Heart	Complete	Heart-turquoise	GO:0005615	extracellular space	151	7	0.0463576	0.00279489
									1028	GO_BP	2	1	1	Heart	Complete	Heart-turquoise	GO:0051240	positive regulation of multicellular organismal process	41	3	0.0731707	0.00299828
									1029	GO_BP	2	1	1	Heart	Complete	Heart-turquoise	GO:0009617	response to bacterium	41	3	0.0731707	0.00299828
									1030	GO_MF	2	1	1	Heart	Complete	Heart-turquoise	GO:0016705	oxidoreductase activity, acting on paired donors, with incorporation or reduction of molecular oxygen	65	4	0.0615385	0.00302055
									1031	GO_BP	2	1	1	Heart	Complete	Heart-turquoise	GO:0019221	cytokine-mediated signaling pathway	21	2	0.0952381	0.00308416
									1032	GO_BP	2	1	1	Heart	Complete	Heart-turquoise	GO:0043241	protein complex disassembly	21	2	0.0952381	0.00308416
									1033	GO_BP	2	1	1	Heart	Complete	Heart-turquoise	GO:0046879	hormone secretion	21	2	0.0952381	0.00308416
									1034	GO_BP	2	1	1	Heart	Complete	Heart-turquoise	GO:0048514	blood vessel morphogenesis	94	5	0.0531915	0.00361783
									1035	GO_BP	2	1	1	Heart	Complete	Heart-turquoise	GO:0009914	hormone transport	22	2	0.0909091	0.00405315
									1036	GO_BP	2	1	1	Heart	Complete	Heart-turquoise	GO:0032984	macromolecular complex disassembly	22	2	0.0909091	0.00405315
									1037	GO_MF	2	1	1	Heart	Complete	Heart-turquoise	GO:0016712	oxidoreductase activity, acting on paired donors, with incorporation or reduction of molecular oxygen, reduced flavin or flavoprotein as one donor, and incorporation of one atom of oxygen	22	2	0.0909091	0.00405315
									1038	GO_BP	2	1	1	Heart	Complete	Heart-turquoise	GO:0001525	angiogenesis	69	4	0.057971	0.00464187
									1039	GO_BP	2	1	1	Heart	Complete	Heart-turquoise	GO:0042981	regulation of apoptosis	161	7	0.0434783	0.00494265
									1040	GO_CC	2	1	1	Heart	Complete	Heart-turquoise	GO:0030141	secretory granule	23	2	0.0869565	0.00520499
									1041	GO_BP	2	1	1	Heart	Complete	Heart-turquoise	GO:0043067	regulation of programmed cell death	165	7	0.0424242	0.00608231
									1042	GO_BP	2	1	1	Heart	Complete	Heart-turquoise	GO:0002526	acute inflammatory response	46	3	0.0652174	0.00625835
									1043	GO_BP	2	1	1	Heart	Complete	Heart-turquoise	GO:0009880	embryonic pattern specification	24	2	0.0833333	0.00655016
									1044	GO_BP	2	1	1	Heart	Complete	Heart-turquoise	GO:0031347	regulation of defense response	24	2	0.0833333	0.00655016
									1045	KEGG	2	1	1	Heart	Complete	Heart-turquoise	10	Glycolysis / Gluconeogenesis	33	3	0.0909091	0.00670442
									1046	GO_BP	2	1	1	Heart	Complete	Heart-turquoise	GO:0051049	regulation of transport	73	4	0.0547945	0.00680279
									1047	GO_CC	2	1	1	Heart	Complete	Heart-turquoise	GO:0031225	anchored to membrane	47	3	0.0638298	0.00711707
									1048	GO_BP	2	1	1	Heart	Complete	Heart-turquoise	GO:0043066	negative regulation of apoptosis	74	4	0.0540541	0.00743623
									1049	GO_BP	2	1	1	Heart	Complete	Heart-turquoise	GO:0022411	cellular component disassembly	25	2	0.08	0.00809713
									1050	GO_BP	2	1	1	Heart	Complete	Heart-turquoise	GO:0006066	cellular alcohol metabolic process	139	6	0.0431655	0.00906139
									1051	GO_BP	2	1	1	Heart	Complete	Heart-turquoise	GO:0048518	positive regulation of biological process	448	14	0.03125	0.00915343
									1052	KEGG	2	1	1	Heart	Complete	Heart-turquoise	4662	B cell receptor signaling pathway	35	3	0.0857143	0.00944304
									1053	GO_MF	2	1	1	Heart	Complete	Heart-turquoise	GO:0005506	iron ion binding	140	6	0.0428571	0.00955195
									1054	GO_BP	2	1	1	Heart	Complete	Heart-turquoise	GO:0043069	negative regulation of programmed cell death	77	4	0.0519481	0.00957744
									1055	GO_BP	2	1	1	Heart	Complete	Heart-turquoise	GO:0042035	regulation of cytokine biosynthetic process	26	2	0.0769231	0.00985229
									1056	GO_BP	2	1	2	Heart	Complete	Heart-blue	GO:0006916	anti-apoptosis	29	5	0.172414	2.80435e-10
									1057	GO_BP	2	1	2	Heart	Complete	Heart-blue	GO:0009880	embryonic pattern specification	24	4	0.166667	2.84788e-08
									1058	GO_BP	2	1	2	Heart	Complete	Heart-blue	GO:0006915	apoptosis	245	15	0.0612245	1.46343e-07
									1059	GO_BP	2	1	2	Heart	Complete	Heart-blue	GO:0012501	programmed cell death	249	15	0.060241	2.17087e-07
									1060	GO_BP	2	1	2	Heart	Complete	Heart-blue	GO:0043066	negative regulation of apoptosis	74	7	0.0945946	4.22507e-07
									1061	GO_BP	2	1	2	Heart	Complete	Heart-blue	GO:0008219	cell death	264	15	0.0568182	8.51725e-07
									1062	GO_BP	2	1	2	Heart	Complete	Heart-blue	GO:0043069	negative regulation of programmed cell death	77	7	0.0909091	8.67105e-07
									1063	GO_BP	2	1	2	Heart	Complete	Heart-blue	GO:0016265	death	267	15	0.0561798	1.09796e-06
									1064	GO_BP	2	1	2	Heart	Complete	Heart-blue	GO:0045637	regulation of myeloid cell differentiation	18	3	0.166667	1.31309e-06
									1065	GO_BP	2	1	2	Heart	Complete	Heart-blue	GO:0051093	negative regulation of developmental process	142	10	0.0704225	1.35565e-06
									1066	GO_BP	2	1	2	Heart	Complete	Heart-blue	GO:0032504	multicellular organism reproduction	19	3	0.157895	2.78852e-06
									1067	GO_BP	2	1	2	Heart	Complete	Heart-blue	GO:0048609	reproductive process in a multicellular organism	19	3	0.157895	2.78852e-06
									1068	GO_BP	2	1	2	Heart	Complete	Heart-blue	GO:0048523	negative regulation of cellular process	373	18	0.0482574	3.83692e-06
									1069	GO_BP	2	1	2	Heart	Complete	Heart-blue	GO:0045941	positive regulation of transcription	131	9	0.0687023	6.72956e-06
									1070	GO_BP	2	1	2	Heart	Complete	Heart-blue	GO:0010628	positive regulation of gene expression	133	9	0.0676692	8.67519e-06
									1071	GO_MF	2	1	2	Heart	Complete	Heart-blue	GO:0016563	transcription activator activity	69	6	0.0869565	9.47354e-06
									1072	GO_BP	2	1	2	Heart	Complete	Heart-blue	GO:0048511	rhythmic process	21	3	0.142857	1.01653e-05
									1073	GO_BP	2	1	2	Heart	Complete	Heart-blue	GO:0045935	positive regulation of nucleobase, nucleoside, nucleotide and nucleic acid metabolic process	138	9	0.0652174	1.58337e-05
									1074	GO_BP	2	1	2	Heart	Complete	Heart-blue	GO:0048519	negative regulation of biological process	410	18	0.0439024	2.86209e-05
									1075	KEGG	2	1	2	Heart	Complete	Heart-blue	4115	p53 signaling pathway	23	3	0.130435	2.86444e-05
									1076	GO_BP	2	1	2	Heart	Complete	Heart-blue	GO:0045893	positive regulation of transcription, DNA-dependent	120	8	0.0666667	3.26278e-05
									1077	GO_BP	2	1	2	Heart	Complete	Heart-blue	GO:0051254	positive regulation of RNA metabolic process	120	8	0.0666667	3.26278e-05
									1078	GO_BP	2	1	2	Heart	Complete	Heart-blue	GO:0010557	positive regulation of macromolecule biosynthetic process	149	9	0.0604027	5.13601e-05
									1079	GO_BP	2	1	2	Heart	Complete	Heart-blue	GO:0002761	regulation of myeloid leukocyte differentiation	12	2	0.166667	6.31173e-05
									1080	GO_BP	2	1	2	Heart	Complete	Heart-blue	GO:0040029	regulation of gene expression, epigenetic	12	2	0.166667	6.31173e-05
									1081	GO_BP	2	1	2	Heart	Complete	Heart-blue	GO:0007389	pattern specification process	81	6	0.0740741	8.21067e-05
									1082	GO_BP	2	1	2	Heart	Complete	Heart-blue	GO:0031328	positive regulation of cellular biosynthetic process	155	9	0.0580645	9.07019e-05
									1083	GO_BP	2	1	2	Heart	Complete	Heart-blue	GO:0009891	positive regulation of biosynthetic process	157	9	0.0573248	0.000108534
									1084	GO_MF	2	1	2	Heart	Complete	Heart-blue	GO:0019207	kinase regulator activity	26	3	0.115385	0.000108994
									1085	GO_BP	2	1	2	Heart	Complete	Heart-blue	GO:0006355	regulation of transcription, DNA-dependent	479	19	0.039666	0.000128196
									1086	GO_MF	2	1	2	Heart	Complete	Heart-blue	GO:0001608	nucleotide receptor activity, G-protein coupled	13	2	0.153846	0.000133328
									1087	GO_MF	2	1	2	Heart	Complete	Heart-blue	GO:0001614	purinergic nucleotide receptor activity	13	2	0.153846	0.000133328
									1088	GO_MF	2	1	2	Heart	Complete	Heart-blue	GO:0015082	di-, tri-valent inorganic cation transmembrane transporter activity	13	2	0.153846	0.000133328
									1089	GO_MF	2	1	2	Heart	Complete	Heart-blue	GO:0016502	nucleotide receptor activity	13	2	0.153846	0.000133328
									1090	GO_MF	2	1	2	Heart	Complete	Heart-blue	GO:0045028	purinergic nucleotide receptor activity, G-protein coupled	13	2	0.153846	0.000133328
									1091	GO_BP	2	1	2	Heart	Complete	Heart-blue	GO:0006351	transcription, DNA-dependent	482	19	0.0394191	0.000143946
									1092	GO_BP	2	1	2	Heart	Complete	Heart-blue	GO:0032774	RNA biosynthetic process	482	19	0.0394191	0.000143946
									1093	GO_BP	2	1	2	Heart	Complete	Heart-blue	GO:0051252	regulation of RNA metabolic process	483	19	0.0393375	0.00014956
									1094	GO_MF	2	1	2	Heart	Complete	Heart-blue	GO:0030528	transcription regulator activity	312	14	0.0448718	0.000155718
									1095	GO_BP	2	1	2	Heart	Complete	Heart-blue	GO:0048646	anatomical structure formation	110	7	0.0636364	0.000172027
									1096	GO_BP	2	1	2	Heart	Complete	Heart-blue	GO:0001569	patterning of blood vessels	14	2	0.142857	0.000253651
									1097	GO_BP	2	1	2	Heart	Complete	Heart-blue	GO:0009636	response to toxin	14	2	0.142857	0.000253651
									1098	GO_MF	2	1	2	Heart	Complete	Heart-blue	GO:0016775	phosphotransferase activity, nitrogenous group as acceptor	14	2	0.142857	0.000253651
									1099	GO_BP	2	1	2	Heart	Complete	Heart-blue	GO:0001525	angiogenesis	69	5	0.0724638	0.000370889
									1100	GO_BP	2	1	2	Heart	Complete	Heart-blue	GO:0010604	positive regulation of macromolecule metabolic process	173	9	0.0520231	0.000390093
									1101	KEGG	2	1	2	Heart	Complete	Heart-blue	5220	Chronic myeloid leukemia	30	3	0.1	0.000402474
									1102	GO_BP	2	1	2	Heart	Complete	Heart-blue	GO:0006090	pyruvate metabolic process	15	2	0.133333	0.000443721
									1103	GO_BP	2	1	2	Heart	Complete	Heart-blue	GO:0030111	regulation of Wnt receptor signaling pathway	15	2	0.133333	0.000443721
									1104	GO_CC	2	1	2	Heart	Complete	Heart-blue	GO:0000792	heterochromatin	15	2	0.133333	0.000443721
									1105	GO_BP	2	1	2	Heart	Complete	Heart-blue	GO:0048514	blood vessel morphogenesis	94	6	0.0638298	0.00045353
									1106	GO_BP	2	1	2	Heart	Complete	Heart-blue	GO:0031325	positive regulation of cellular metabolic process	177	9	0.0508475	0.000517037
									1107	KEGG	2	1	2	Heart	Complete	Heart-blue	5218	Melanoma	31	3	0.0967742	0.000533208
									1108	GO_BP	2	1	2	Heart	Complete	Heart-blue	GO:0048518	positive regulation of biological process	448	17	0.0379464	0.000598529
									1109	GO_BP	2	1	2	Heart	Complete	Heart-blue	GO:0048522	positive regulation of cellular process	378	15	0.0396825	0.000652352
									1110	GO_MF	2	1	2	Heart	Complete	Heart-blue	GO:0003700	transcription factor activity	211	10	0.0473934	0.000656863
									1111	GO_BP	2	1	2	Heart	Complete	Heart-blue	GO:0051789	response to protein stimulus	16	2	0.125	0.00072495
									1112	GO_BP	2	1	2	Heart	Complete	Heart-blue	GO:0001570	vasculogenesis	16	2	0.125	0.00072495
									1113	GO_BP	2	1	2	Heart	Complete	Heart-blue	GO:0006469	negative regulation of protein kinase activity	16	2	0.125	0.00072495
									1114	GO_BP	2	1	2	Heart	Complete	Heart-blue	GO:0033673	negative regulation of kinase activity	16	2	0.125	0.00072495
									1115	GO_BP	2	1	2	Heart	Complete	Heart-blue	GO:0009893	positive regulation of metabolic process	186	9	0.0483871	0.00092976
									1116	KEGG	2	1	2	Heart	Complete	Heart-blue	4150	mTOR signaling pathway	17	2	0.117647	0.0010971
									1117	GO_BP	2	1	2	Heart	Complete	Heart-blue	GO:0051348	negative regulation of transferase activity	17	2	0.117647	0.00111948
									1118	GO_MF	2	1	2	Heart	Complete	Heart-blue	GO:0051536	iron-sulfur cluster binding	17	2	0.117647	0.00111948
									1119	GO_MF	2	1	2	Heart	Complete	Heart-blue	GO:0051540	metal cluster binding	17	2	0.117647	0.00111948
									1120	GO_BP	2	1	2	Heart	Complete	Heart-blue	GO:0042981	regulation of apoptosis	161	8	0.0496894	0.00129383
									1121	GO_BP	2	1	2	Heart	Complete	Heart-blue	GO:0045944	positive regulation of transcription from RNA polymerase II promoter	106	6	0.0566038	0.00150239
									1122	GO_BP	2	1	2	Heart	Complete	Heart-blue	GO:0001890	placenta development	18	2	0.111111	0.00164919
									1123	GO_BP	2	1	2	Heart	Complete	Heart-blue	GO:0043067	regulation of programmed cell death	165	8	0.0484848	0.00167255
									1124	GO_MF	2	1	2	Heart	Complete	Heart-blue	GO:0003677	DNA binding	442	16	0.0361991	0.00169918
									1125	GO_BP	2	1	2	Heart	Complete	Heart-blue	GO:0001568	blood vessel development	109	6	0.0550459	0.00194269
									1126	GO_BP	2	1	2	Heart	Complete	Heart-blue	GO:0001944	vasculature development	109	6	0.0550459	0.00194269
									1127	GO_BP	2	1	2	Heart	Complete	Heart-blue	GO:0050793	regulation of developmental process	337	13	0.0385757	0.00208048
									1128	GO_BP	2	1	2	Heart	Complete	Heart-blue	GO:0030154	cell differentiation	496	17	0.0342742	0.00267726
									1129	GO_BP	2	1	2	Heart	Complete	Heart-blue	GO:0003002	regionalization	61	4	0.0655738	0.00283682
									1130	GO_BP	2	1	2	Heart	Complete	Heart-blue	GO:0043414	biopolymer methylation	20	2	0.1	0.00319567
									1131	GO_MF	2	1	2	Heart	Complete	Heart-blue	GO:0019887	protein kinase regulator activity	20	2	0.1	0.00319567
									1132	GO_BP	2	1	2	Heart	Complete	Heart-blue	GO:0007507	heart development	88	5	0.0568182	0.00332548
									1133	GO_BP	2	1	2	Heart	Complete	Heart-blue	GO:0043412	biopolymer modification	430	15	0.0348837	0.00375932
									1134	GO_BP	2	1	2	Heart	Complete	Heart-blue	GO:0045596	negative regulation of cell differentiation	64	4	0.0625	0.00402812
									1135	GO_BP	2	1	2	Heart	Complete	Heart-blue	GO:0051726	regulation of cell cycle	64	4	0.0625	0.00402812
									1136	GO_BP	2	1	2	Heart	Complete	Heart-blue	GO:0007281	germ cell development	21	2	0.0952381	0.00424842
									1137	GO_BP	2	1	2	Heart	Complete	Heart-blue	GO:0032259	methylation	21	2	0.0952381	0.00424842
									1138	GO_BP	2	1	2	Heart	Complete	Heart-blue	GO:0009628	response to abiotic stimulus	65	4	0.0615385	0.00449483
									1139	GO_BP	2	1	2	Heart	Complete	Heart-blue	GO:0002573	myeloid leukocyte differentiation	22	2	0.0909091	0.00550763
									1140	GO_BP	2	1	2	Heart	Complete	Heart-blue	GO:0046578	regulation of Ras protein signal transduction	44	3	0.0681818	0.00666678
									1141	GO_BP	2	1	2	Heart	Complete	Heart-blue	GO:0008283	cell proliferation	231	9	0.038961	0.00839811
									1142	GO_BP	2	1	2	Heart	Complete	Heart-blue	GO:0007242	intracellular signaling cascade	342	12	0.0350877	0.0084096
									1143	KEGG	2	1	2	Heart	Complete	Heart-blue	5221	Acute myeloid leukemia	24	2	0.0833333	0.00855836
									1144	GO_BP	2	1	2	Heart	Complete	Heart-blue	GO:0016055	Wnt receptor signaling pathway	46	3	0.0652174	0.00864831
									1145	GO_MF	2	1	2	Heart	Complete	Heart-blue	GO:0035091	phosphoinositide binding	24	2	0.0833333	0.00869042
									1146	GO_MF	2	1	2	Heart	Complete	Heart-blue	GO:0046982	protein heterodimerization activity	24	2	0.0833333	0.00869042
									1147	GO_BP	2	1	2	Heart	Complete	Heart-blue	GO:0002682	regulation of immune system process	131	6	0.0458015	0.00881043
									1148	GO_BP	2	1	2	Heart	Complete	Heart-blue	GO:0045595	regulation of cell differentiation	131	6	0.0458015	0.00881043
									1149	GO_MF	2	1	2	Heart	Complete	Heart-blue	GO:0004672	protein kinase activity	198	8	0.040404	0.00912235
									1150	GO_CC	2	1	2	Heart	Complete	Heart-blue	GO:0031225	anchored to membrane	47	3	0.0638298	0.0097693
									1151	GO_BP	2	1	2	Heart	Complete	Heart-blue	GO:0042127	regulation of cell proliferation	166	7	0.0421687	0.00999147
									1152	GO_BP	2	1	3	Heart	Complete	Heart-brown	GO:0002478	antigen processing and presentation of exogenous peptide antigen	15	9	0.6	1e-75
									1153	GO_BP	2	1	3	Heart	Complete	Heart-brown	GO:0002504	antigen processing and presentation of peptide or polysaccharide antigen via MHC class II	12	7	0.583333	1e-75
									1154	GO_BP	2	1	3	Heart	Complete	Heart-brown	GO:0019882	antigen processing and presentation	32	13	0.40625	1e-75
									1155	GO_BP	2	1	3	Heart	Complete	Heart-brown	GO:0019884	antigen processing and presentation of exogenous antigen	19	9	0.473684	1e-75
									1156	GO_BP	2	1	3	Heart	Complete	Heart-brown	GO:0048002	antigen processing and presentation of peptide antigen	19	11	0.578947	1e-75
									1157	GO_CC	2	1	3	Heart	Complete	Heart-brown	GO:0042611	MHC protein complex	15	9	0.6	1e-75
									1158	GO_BP	2	1	3	Heart	Complete	Heart-brown	GO:0006955	immune response	196	17	0.0867347	2.28177e-36
									1159	KEGG	2	1	3	Heart	Complete	Heart-brown	5320	Autoimmune thyroid disease	20	8	0.4	3.6406e-33
									1160	KEGG	2	1	3	Heart	Complete	Heart-brown	5330	Allograft rejection	20	8	0.4	3.6406e-33
									1161	KEGG	2	1	3	Heart	Complete	Heart-brown	5332	Graft-versus-host disease	20	8	0.4	3.6406e-33
									1162	KEGG	2	1	3	Heart	Complete	Heart-brown	4940	Type I diabetes mellitus	21	8	0.380952	1.58707e-31
									1163	GO_BP	2	1	3	Heart	Complete	Heart-brown	GO:0002376	immune system process	324	19	0.058642	4.22583e-26
									1164	KEGG	2	1	3	Heart	Complete	Heart-brown	4612	Antigen processing and presentation	39	10	0.25641	1.44023e-25
									1165	KEGG	2	1	3	Heart	Complete	Heart-brown	5310	Asthma	15	6	0.4	2.45979e-25
									1166	GO_BP	2	1	3	Heart	Complete	Heart-brown	GO:0002705	positive regulation of leukocyte mediated immunity	14	3	0.214286	3.16441e-18
									1167	GO_BP	2	1	3	Heart	Complete	Heart-brown	GO:0002708	positive regulation of lymphocyte mediated immunity	14	3	0.214286	3.16441e-18
									1168	GO_CC	2	1	3	Heart	Complete	Heart-brown	GO:0005770	late endosome	14	3	0.214286	3.16441e-18
									1169	GO_BP	2	1	3	Heart	Complete	Heart-brown	GO:0002821	positive regulation of adaptive immune response	15	3	0.2	4.72805e-17
									1170	GO_BP	2	1	3	Heart	Complete	Heart-brown	GO:0002824	positive regulation of adaptive immune response based on somatic recombination of immune receptors built from immunoglobulin superfamily domains	15	3	0.2	4.72805e-17
									1171	GO_CC	2	1	3	Heart	Complete	Heart-brown	GO:0009897	external side of plasma membrane	76	7	0.0921053	8.57808e-17
									1172	GO_BP	2	1	3	Heart	Complete	Heart-brown	GO:0002699	positive regulation of immune effector process	17	3	0.176471	4.08508e-15
									1173	GO_BP	2	1	3	Heart	Complete	Heart-brown	GO:0045582	positive regulation of T cell differentiation	18	3	0.166667	2.62447e-14
									1174	GO_MF	2	1	3	Heart	Complete	Heart-brown	GO:0042277	peptide binding	32	4	0.125	6.41228e-14
									1175	GO_BP	2	1	3	Heart	Complete	Heart-brown	GO:0045621	positive regulation of lymphocyte differentiation	19	3	0.157895	1.38804e-13
									1176	GO_BP	2	1	3	Heart	Complete	Heart-brown	GO:0006457	protein folding	36	4	0.111111	2.154e-12
									1177	GO_BP	2	1	3	Heart	Complete	Heart-brown	GO:0002449	lymphocyte mediated immunity	55	5	0.0909091	2.67728e-12
									1178	GO_CC	2	1	3	Heart	Complete	Heart-brown	GO:0009986	cell surface	104	7	0.0673077	4.75317e-12
									1179	GO_BP	2	1	3	Heart	Complete	Heart-brown	GO:0002250	adaptive immune response	58	5	0.0862069	1.18346e-11
									1180	GO_BP	2	1	3	Heart	Complete	Heart-brown	GO:0002443	leukocyte mediated immunity	58	5	0.0862069	1.18346e-11
									1181	GO_BP	2	1	3	Heart	Complete	Heart-brown	GO:0002460	adaptive immune response based on somatic recombination of immune receptors built from immunoglobulin superfamily domains	58	5	0.0862069	1.18346e-11
									1182	GO_BP	2	1	3	Heart	Complete	Heart-brown	GO:0002706	regulation of lymphocyte mediated immunity	23	3	0.130435	2.57568e-11
									1183	GO_BP	2	1	3	Heart	Complete	Heart-brown	GO:0002703	regulation of leukocyte mediated immunity	23	3	0.130435	2.57568e-11
									1184	GO_BP	2	1	3	Heart	Complete	Heart-brown	GO:0002694	regulation of leukocyte activation	60	5	0.0833333	2.93614e-11
									1185	GO_BP	2	1	3	Heart	Complete	Heart-brown	GO:0050865	regulation of cell activation	61	5	0.0819672	4.52305e-11
									1186	KEGG	2	1	3	Heart	Complete	Heart-brown	4514	Cell adhesion molecules (CAMs)	69	9	0.130435	5.41602e-11
									1187	GO_BP	2	1	3	Heart	Complete	Heart-brown	GO:0009617	response to bacterium	41	4	0.097561	6.67797e-11
									1188	GO_BP	2	1	3	Heart	Complete	Heart-brown	GO:0045580	regulation of T cell differentiation	24	3	0.125	7.25663e-11
									1189	GO_BP	2	1	3	Heart	Complete	Heart-brown	GO:0002819	regulation of adaptive immune response	24	3	0.125	7.25663e-11
									1190	GO_BP	2	1	3	Heart	Complete	Heart-brown	GO:0002822	regulation of adaptive immune response based on somatic recombination of immune receptors built from immunoglobulin superfamily domains	24	3	0.125	7.25663e-11
									1191	GO_BP	2	1	3	Heart	Complete	Heart-brown	GO:0002696	positive regulation of leukocyte activation	42	4	0.0952381	1.20389e-10
									1192	GO_BP	2	1	3	Heart	Complete	Heart-brown	GO:0050867	positive regulation of cell activation	43	4	0.0930233	2.11207e-10
									1193	GO_BP	2	1	3	Heart	Complete	Heart-brown	GO:0045058	T cell selection	12	2	0.166667	4.10119e-10
									1194	GO_BP	2	1	3	Heart	Complete	Heart-brown	GO:0045619	regulation of lymphocyte differentiation	26	3	0.115385	4.54425e-10
									1195	GO_BP	2	1	3	Heart	Complete	Heart-brown	GO:0002684	positive regulation of immune system process	94	6	0.0638298	5.59701e-10
									1196	GO_BP	2	1	3	Heart	Complete	Heart-brown	GO:0050863	regulation of T cell activation	47	4	0.0851064	1.57765e-09
									1197	GO_BP	2	1	3	Heart	Complete	Heart-brown	GO:0002456	T cell mediated immunity	13	2	0.153846	2.10705e-09
									1198	GO_CC	2	1	3	Heart	Complete	Heart-brown	GO:0000502	proteasome complex	13	2	0.153846	2.10705e-09
									1199	GO_BP	2	1	3	Heart	Complete	Heart-brown	GO:0002682	regulation of immune system process	131	7	0.0534351	2.15317e-09
									1200	GO_CC	2	1	3	Heart	Complete	Heart-brown	GO:0044459	plasma membrane part	442	14	0.0316742	3.39695e-09
									1201	GO_BP	2	1	3	Heart	Complete	Heart-brown	GO:0002697	regulation of immune effector process	29	3	0.103448	4.44878e-09
									1202	GO_BP	2	1	3	Heart	Complete	Heart-brown	GO:0030217	T cell differentiation	51	4	0.0784314	8.61517e-09
									1203	GO_BP	2	1	3	Heart	Complete	Heart-brown	GO:0002252	immune effector process	78	5	0.0641026	1.29571e-08
									1204	GO_BP	2	1	3	Heart	Complete	Heart-brown	GO:0050870	positive regulation of T cell activation	31	3	0.0967742	1.59662e-08
									1205	GO_BP	2	1	3	Heart	Complete	Heart-brown	GO:0042110	T cell activation	80	5	0.0625	2.15392e-08
									1206	GO_BP	2	1	3	Heart	Complete	Heart-brown	GO:0001906	cell killing	15	2	0.133333	2.90983e-08
									1207	GO_BP	2	1	3	Heart	Complete	Heart-brown	GO:0001909	leukocyte mediated cytotoxicity	15	2	0.133333	2.90983e-08
									1208	GO_BP	2	1	3	Heart	Complete	Heart-brown	GO:0045321	leukocyte activation	116	6	0.0517241	5.50961e-08
									1209	GO_BP	2	1	3	Heart	Complete	Heart-brown	GO:0002237	response to molecule of bacterial origin	16	2	0.125	8.47861e-08
									1210	GO_BP	2	1	3	Heart	Complete	Heart-brown	GO:0050868	negative regulation of T cell activation	16	2	0.125	8.47861e-08
									1211	GO_BP	2	1	3	Heart	Complete	Heart-brown	GO:0051249	regulation of lymphocyte activation	58	4	0.0689655	9.60412e-08
									1212	GO_BP	2	1	3	Heart	Complete	Heart-brown	GO:0051707	response to other organism	58	4	0.0689655	9.60412e-08
									1213	GO_BP	2	1	3	Heart	Complete	Heart-brown	GO:0001775	cell activation	123	6	0.0487805	1.68263e-07
									1214	GO_BP	2	1	3	Heart	Complete	Heart-brown	GO:0030098	lymphocyte differentiation	62	4	0.0645161	2.98856e-07
									1215	GO_BP	2	1	3	Heart	Complete	Heart-brown	GO:0050778	positive regulation of immune response	63	4	0.0634921	3.88157e-07
									1216	KEGG	2	1	3	Heart	Complete	Heart-brown	5322	Systemic lupus erythematosus	51	6	0.117647	4.99148e-07
									1217	GO_BP	2	1	3	Heart	Complete	Heart-brown	GO:0016064	immunoglobulin mediated immune response	39	3	0.0769231	7.22858e-07
									1218	GO_BP	2	1	3	Heart	Complete	Heart-brown	GO:0019724	B cell mediated immunity	39	3	0.0769231	7.22858e-07
									1219	GO_CC	2	1	3	Heart	Complete	Heart-brown	GO:0000323	lytic vacuole	66	4	0.0606061	8.11263e-07
									1220	GO_CC	2	1	3	Heart	Complete	Heart-brown	GO:0005764	lysosome	66	4	0.0606061	8.11263e-07
									1221	GO_CC	2	1	3	Heart	Complete	Heart-brown	GO:0043234	protein complex	433	12	0.0277136	9.26241e-07
									1222	GO_MF	2	1	3	Heart	Complete	Heart-brown	GO:0003924	GTPase activity	40	3	0.075	1.04703e-06
									1223	GO_BP	2	1	3	Heart	Complete	Heart-brown	GO:0002695	negative regulation of leukocyte activation	19	2	0.105263	1.07651e-06
									1224	GO_BP	2	1	3	Heart	Complete	Heart-brown	GO:0033077	T cell differentiation in the thymus	19	2	0.105263	1.07651e-06
									1225	GO_BP	2	1	3	Heart	Complete	Heart-brown	GO:0050866	negative regulation of cell activation	19	2	0.105263	1.07651e-06
									1226	GO_BP	2	1	3	Heart	Complete	Heart-brown	GO:0051250	negative regulation of lymphocyte activation	19	2	0.105263	1.07651e-06
									1227	GO_BP	2	1	3	Heart	Complete	Heart-brown	GO:0051251	positive regulation of lymphocyte activation	41	3	0.0731707	1.48975e-06
									1228	GO_BP	2	1	3	Heart	Complete	Heart-brown	GO:0008360	regulation of cell shape	20	2	0.1	2.12509e-06
									1229	GO_CC	2	1	3	Heart	Complete	Heart-brown	GO:0005773	vacuole	72	4	0.0555556	2.95146e-06
									1230	GO_BP	2	1	3	Heart	Complete	Heart-brown	GO:0048584	positive regulation of response to stimulus	72	4	0.0555556	2.95146e-06
									1231	GO_BP	2	1	3	Heart	Complete	Heart-brown	GO:0046649	lymphocyte activation	108	5	0.0462963	3.69805e-06
									1232	GO_BP	2	1	3	Heart	Complete	Heart-brown	GO:0009607	response to biotic stimulus	75	4	0.0533333	5.21292e-06
									1233	GO_BP	2	1	3	Heart	Complete	Heart-brown	GO:0002521	leukocyte differentiation	77	4	0.0519481	7.43301e-06
									1234	GO_BP	2	1	3	Heart	Complete	Heart-brown	GO:0006952	defense response	160	6	0.0375	1.21248e-05
									1235	GO_BP	2	1	3	Heart	Complete	Heart-brown	GO:0050776	regulation of immune response	80	4	0.05	1.22449e-05
									1236	KEGG	2	1	3	Heart	Complete	Heart-brown	4650	Natural killer cell mediated cytotoxicity	46	5	0.108696	1.25193e-05
									1237	GO_BP	2	1	3	Heart	Complete	Heart-brown	GO:0042742	defense response to bacterium	25	2	0.08	2.85106e-05
									1238	GO_BP	2	1	3	Heart	Complete	Heart-brown	GO:0051704	multi-organism process	86	4	0.0465116	2.99569e-05
									1239	GO_CC	2	1	3	Heart	Complete	Heart-brown	GO:0005768	endosome	93	4	0.0430108	7.35984e-05
									1240	GO_BP	2	1	3	Heart	Complete	Heart-brown	GO:0002683	negative regulation of immune system process	28	2	0.0714286	8.73979e-05
									1241	GO_BP	2	1	3	Heart	Complete	Heart-brown	GO:0051094	positive regulation of developmental process	142	5	0.0352113	0.000125626
									1242	GO_BP	2	1	3	Heart	Complete	Heart-brown	GO:0045597	positive regulation of cell differentiation	60	3	0.05	0.000132736
									1243	GO_BP	2	1	3	Heart	Complete	Heart-brown	GO:0048583	regulation of response to stimulus	109	4	0.0366972	0.000373217
									1244	GO_BP	2	1	3	Heart	Complete	Heart-brown	GO:0050793	regulation of developmental process	337	8	0.0237389	0.000448343
									1245	GO_BP	2	1	3	Heart	Complete	Heart-brown	GO:0016358	dendrite development	11	1	0.0909091	0.00106857
									1246	GO_BP	2	1	3	Heart	Complete	Heart-brown	GO:0045807	positive regulation of endocytosis	11	1	0.0909091	0.00106857
									1247	GO_BP	2	1	3	Heart	Complete	Heart-brown	GO:0032496	response to lipopolysaccharide	11	1	0.0909091	0.00106857
									1248	GO_BP	2	1	3	Heart	Complete	Heart-brown	GO:0030097	hemopoiesis	126	4	0.031746	0.00133586
									1249	GO_CC	2	1	3	Heart	Complete	Heart-brown	GO:0005829	cytosol	127	4	0.0314961	0.00142473
									1250	GO_BP	2	1	3	Heart	Complete	Heart-brown	GO:0009408	response to heat	12	1	0.0833333	0.00178434
									1251	GO_BP	2	1	3	Heart	Complete	Heart-brown	GO:0032103	positive regulation of response to external stimulus	12	1	0.0833333	0.00178434
									1252	GO_CC	2	1	3	Heart	Complete	Heart-brown	GO:0005884	actin filament	12	1	0.0833333	0.00178434
									1253	GO_MF	2	1	3	Heart	Complete	Heart-brown	GO:0016620	oxidoreductase activity, acting on the aldehyde or oxo group of donors, NAD or NADP as acceptor	12	1	0.0833333	0.00178434
									1254	GO_BP	2	1	3	Heart	Complete	Heart-brown	GO:0048534	hemopoietic or lymphoid organ development	132	4	0.030303	0.00193754
									1255	GO_BP	2	1	3	Heart	Complete	Heart-brown	GO:0002520	immune system development	136	4	0.0294118	0.00243782
									1256	GO_BP	2	1	3	Heart	Complete	Heart-brown	GO:0002712	regulation of B cell mediated immunity	13	1	0.0769231	0.00276127
									1257	GO_BP	2	1	3	Heart	Complete	Heart-brown	GO:0002889	regulation of immunoglobulin mediated immune response	13	1	0.0769231	0.00276127
									1258	GO_BP	2	1	3	Heart	Complete	Heart-brown	GO:0002700	regulation of production of molecular mediator of immune response	13	1	0.0769231	0.00276127
									1259	GO_BP	2	1	3	Heart	Complete	Heart-brown	GO:0032945	negative regulation of mononuclear cell proliferation	13	1	0.0769231	0.00276127
									1260	GO_BP	2	1	3	Heart	Complete	Heart-brown	GO:0050672	negative regulation of lymphocyte proliferation	13	1	0.0769231	0.00276127
									1261	GO_CC	2	1	3	Heart	Complete	Heart-brown	GO:0005769	early endosome	13	1	0.0769231	0.00276127
									1262	GO_MF	2	1	3	Heart	Complete	Heart-brown	GO:0016853	isomerase activity	47	2	0.0425532	0.00401476
									1263	GO_BP	2	1	3	Heart	Complete	Heart-brown	GO:0006099	tricarboxylic acid cycle	14	1	0.0714286	0.00402422
									1264	GO_MF	2	1	3	Heart	Complete	Heart-brown	GO:0016877	ligase activity, forming carbon-sulfur bonds	14	1	0.0714286	0.00402422
									1265	GO_BP	2	1	3	Heart	Complete	Heart-brown	GO:0001776	leukocyte homeostasis	14	1	0.0714286	0.00402422
									1266	GO_BP	2	1	3	Heart	Complete	Heart-brown	GO:0001817	regulation of cytokine production	49	2	0.0408163	0.00507367
									1267	GO_BP	2	1	3	Heart	Complete	Heart-brown	GO:0009060	aerobic respiration	15	1	0.0666667	0.00558895
									1268	GO_BP	2	1	3	Heart	Complete	Heart-brown	GO:0031349	positive regulation of defense response	15	1	0.0666667	0.00558895
									1269	GO_BP	2	1	3	Heart	Complete	Heart-brown	GO:0046356	acetyl-CoA catabolic process	15	1	0.0666667	0.00558895
									1270	GO_BP	2	1	3	Heart	Complete	Heart-brown	GO:0050727	regulation of inflammatory response	15	1	0.0666667	0.00558895
									1271	GO_CC	2	1	3	Heart	Complete	Heart-brown	GO:0001726	ruffle	15	1	0.0666667	0.00558895
									1272	GO_BP	2	1	3	Heart	Complete	Heart-brown	GO:0030100	regulation of endocytosis	15	1	0.0666667	0.00558895
									1273	GO_MF	2	1	3	Heart	Complete	Heart-brown	GO:0016903	oxidoreductase activity, acting on the aldehyde or oxo group of donors	15	1	0.0666667	0.00558895
									1274	GO_BP	2	1	3	Heart	Complete	Heart-brown	GO:0032844	regulation of homeostatic process	15	1	0.0666667	0.00558895
									1275	KEGG	2	1	3	Heart	Complete	Heart-brown	3050	Proteasome	20	2	0.1	0.0062724
									1276	GO_BP	2	1	3	Heart	Complete	Heart-brown	GO:0019319	hexose biosynthetic process	16	1	0.0625	0.00746305
									1277	GO_BP	2	1	3	Heart	Complete	Heart-brown	GO:0045333	cellular respiration	16	1	0.0625	0.00746305
									1278	GO_BP	2	1	3	Heart	Complete	Heart-brown	GO:0001819	positive regulation of cytokine production	16	1	0.0625	0.00746305
									1279	GO_BP	2	1	3	Heart	Complete	Heart-brown	GO:0002274	myeloid leukocyte activation	16	1	0.0625	0.00746305
									1280	GO_BP	2	1	3	Heart	Complete	Heart-brown	GO:0006469	negative regulation of protein kinase activity	16	1	0.0625	0.00746305
									1281	GO_BP	2	1	3	Heart	Complete	Heart-brown	GO:0033673	negative regulation of kinase activity	16	1	0.0625	0.00746305
									1282	GO_BP	2	1	3	Heart	Complete	Heart-brown	GO:0050900	leukocyte migration	16	1	0.0625	0.00746305
									1283	KEGG	2	1	3	Heart	Complete	Heart-brown	4620	Toll-like receptor signaling pathway	41	3	0.0731707	0.00886724
									1284	KEGG	2	1	4	Heart	Complete	Heart-gold	5340	Primary immunodeficiency	20	11	0.55	9.79753e-28
									1285	GO_BP	2	1	4	Heart	Complete	Heart-gold	GO:0045321	leukocyte activation	116	18	0.155172	1.05023e-25
									1286	GO_BP	2	1	4	Heart	Complete	Heart-gold	GO:0002376	immune system process	324	32	0.0987654	2.17558e-25
									1287	GO_BP	2	1	4	Heart	Complete	Heart-gold	GO:0046649	lymphocyte activation	108	17	0.157407	9.0801e-25
									1288	GO_BP	2	1	4	Heart	Complete	Heart-gold	GO:0001775	cell activation	123	18	0.146341	5.6122e-24
									1289	GO_BP	2	1	4	Heart	Complete	Heart-gold	GO:0050851	antigen receptor-mediated signaling pathway	18	6	0.333333	2.04318e-21
									1290	GO_BP	2	1	4	Heart	Complete	Heart-gold	GO:0002429	immune response-activating cell surface receptor signaling pathway	20	6	0.3	3.23346e-19
									1291	GO_BP	2	1	4	Heart	Complete	Heart-gold	GO:0042113	B cell activation	43	9	0.209302	5.61531e-19
									1292	GO_BP	2	1	4	Heart	Complete	Heart-gold	GO:0006955	immune response	196	21	0.107143	7.56787e-19
									1293	GO_BP	2	1	4	Heart	Complete	Heart-gold	GO:0002768	immune response-regulating cell surface receptor signaling pathway	21	6	0.285714	2.8356e-18
									1294	GO_BP	2	1	4	Heart	Complete	Heart-gold	GO:0002521	leukocyte differentiation	77	12	0.155844	9.89516e-18
									1295	KEGG	2	1	4	Heart	Complete	Heart-gold	4662	B cell receptor signaling pathway	35	12	0.342857	1.15832e-17
									1296	GO_BP	2	1	4	Heart	Complete	Heart-gold	GO:0032943	mononuclear cell proliferation	46	9	0.195652	1.24626e-17
									1297	GO_BP	2	1	4	Heart	Complete	Heart-gold	GO:0046651	lymphocyte proliferation	46	9	0.195652	1.24626e-17
									1298	GO_BP	2	1	4	Heart	Complete	Heart-gold	GO:0002757	immune response-activating signal transduction	22	6	0.272727	2.04227e-17
									1299	GO_BP	2	1	4	Heart	Complete	Heart-gold	GO:0042110	T cell activation	80	12	0.15	5.75593e-17
									1300	GO_BP	2	1	4	Heart	Complete	Heart-gold	GO:0002764	immune response-regulating signal transduction	23	6	0.26087	1.23939e-16
									1301	GO_BP	2	1	4	Heart	Complete	Heart-gold	GO:0002520	immune system development	136	16	0.117647	1.72511e-16
									1302	GO_BP	2	1	4	Heart	Complete	Heart-gold	GO:0042098	T cell proliferation	31	7	0.225806	2.05825e-16
									1303	GO_BP	2	1	4	Heart	Complete	Heart-gold	GO:0002694	regulation of leukocyte activation	60	10	0.166667	3.13687e-16
									1304	GO_BP	2	1	4	Heart	Complete	Heart-gold	GO:0050865	regulation of cell activation	61	10	0.163934	6.241e-16
									1305	GO_BP	2	1	4	Heart	Complete	Heart-gold	GO:0050864	regulation of B cell activation	24	6	0.25	6.47455e-16
									1306	GO_BP	2	1	4	Heart	Complete	Heart-gold	GO:0030098	lymphocyte differentiation	62	10	0.16129	1.21433e-15
									1307	GO_BP	2	1	4	Heart	Complete	Heart-gold	GO:0032944	regulation of mononuclear cell proliferation	33	7	0.212121	2.32564e-15
									1308	GO_BP	2	1	4	Heart	Complete	Heart-gold	GO:0050670	regulation of lymphocyte proliferation	33	7	0.212121	2.32564e-15
									1309	GO_BP	2	1	4	Heart	Complete	Heart-gold	GO:0048534	hemopoietic or lymphoid organ development	132	15	0.113636	6.72957e-15
									1310	GO_CC	2	1	4	Heart	Complete	Heart-gold	GO:0043235	receptor complex	27	6	0.222222	4.43433e-14
									1311	GO_BP	2	1	4	Heart	Complete	Heart-gold	GO:0042102	positive regulation of T cell proliferation	13	4	0.307692	9.60647e-14
									1312	GO_BP	2	1	4	Heart	Complete	Heart-gold	GO:0050863	regulation of T cell activation	47	8	0.170213	1.25291e-13
									1313	GO_BP	2	1	4	Heart	Complete	Heart-gold	GO:0032946	positive regulation of mononuclear cell proliferation	20	5	0.25	1.48682e-13
									1314	GO_BP	2	1	4	Heart	Complete	Heart-gold	GO:0050671	positive regulation of lymphocyte proliferation	20	5	0.25	1.48682e-13
									1315	GO_BP	2	1	4	Heart	Complete	Heart-gold	GO:0030217	T cell differentiation	51	8	0.156863	1.85914e-12
									1316	GO_BP	2	1	4	Heart	Complete	Heart-gold	GO:0050870	positive regulation of T cell activation	31	6	0.193548	3.4895e-12
									1317	GO_BP	2	1	4	Heart	Complete	Heart-gold	GO:0002696	positive regulation of leukocyte activation	42	7	0.166667	7.32389e-12
									1318	GO_BP	2	1	4	Heart	Complete	Heart-gold	GO:0042129	regulation of T cell proliferation	23	5	0.217391	9.40718e-12
									1319	GO_BP	2	1	4	Heart	Complete	Heart-gold	GO:0002684	positive regulation of immune system process	94	11	0.117021	9.80142e-12
									1320	GO_BP	2	1	4	Heart	Complete	Heart-gold	GO:0030097	hemopoiesis	126	13	0.103175	1.22085e-11
									1321	GO_BP	2	1	4	Heart	Complete	Heart-gold	GO:0050867	positive regulation of cell activation	43	7	0.162791	1.45554e-11
									1322	GO_BP	2	1	4	Heart	Complete	Heart-gold	GO:0002682	regulation of immune system process	131	13	0.0992366	4.35586e-11
									1323	GO_BP	2	1	4	Heart	Complete	Heart-gold	GO:0030888	regulation of B cell proliferation	17	4	0.235294	1.55004e-10
									1324	GO_BP	2	1	4	Heart	Complete	Heart-gold	GO:0045619	regulation of lymphocyte differentiation	26	5	0.192308	2.29322e-10
									1325	GO_BP	2	1	4	Heart	Complete	Heart-gold	GO:0018108	peptidyl-tyrosine phosphorylation	26	5	0.192308	2.29322e-10
									1326	GO_BP	2	1	4	Heart	Complete	Heart-gold	GO:0018212	peptidyl-tyrosine modification	26	5	0.192308	2.29322e-10
									1327	GO_CC	2	1	4	Heart	Complete	Heart-gold	GO:0009897	external side of plasma membrane	76	9	0.118421	5.01982e-10
									1328	GO_BP	2	1	4	Heart	Complete	Heart-gold	GO:0050871	positive regulation of B cell activation	18	4	0.222222	5.89835e-10
									1329	GO_BP	2	1	4	Heart	Complete	Heart-gold	GO:0050778	positive regulation of immune response	63	8	0.126984	7.73437e-10
									1330	GO_BP	2	1	4	Heart	Complete	Heart-gold	GO:0046635	positive regulation of alpha-beta T cell activation	11	3	0.272727	1.41976e-09
									1331	GO_BP	2	1	4	Heart	Complete	Heart-gold	GO:0050776	regulation of immune response	80	9	0.1125	1.9124e-09
									1332	GO_BP	2	1	4	Heart	Complete	Heart-gold	GO:0033077	T cell differentiation in the thymus	19	4	0.210526	1.95164e-09
									1333	GO_BP	2	1	4	Heart	Complete	Heart-gold	GO:0002504	antigen processing and presentation of peptide or polysaccharide antigen via MHC class II	12	3	0.25	8.17942e-09
									1334	GO_BP	2	1	4	Heart	Complete	Heart-gold	GO:0045058	T cell selection	12	3	0.25	8.17942e-09
									1335	GO_BP	2	1	4	Heart	Complete	Heart-gold	GO:0042100	B cell proliferation	21	4	0.190476	1.52111e-08
									1336	GO_BP	2	1	4	Heart	Complete	Heart-gold	GO:0048584	positive regulation of response to stimulus	72	8	0.111111	1.89195e-08
									1337	GO_BP	2	1	4	Heart	Complete	Heart-gold	GO:0002253	activation of immune response	45	6	0.133333	3.36321e-08
									1338	GO_BP	2	1	4	Heart	Complete	Heart-gold	GO:0030890	positive regulation of B cell proliferation	13	3	0.230769	3.60809e-08
									1339	GO_BP	2	1	4	Heart	Complete	Heart-gold	GO:0050852	T cell receptor signaling pathway	13	3	0.230769	3.60809e-08
									1340	GO_BP	2	1	4	Heart	Complete	Heart-gold	GO:0001776	leukocyte homeostasis	14	3	0.214286	1.29011e-07
									1341	GO_BP	2	1	4	Heart	Complete	Heart-gold	GO:0046634	regulation of alpha-beta T cell activation	14	3	0.214286	1.29011e-07
									1342	GO_BP	2	1	4	Heart	Complete	Heart-gold	GO:0045580	regulation of T cell differentiation	24	4	0.166667	1.74894e-07
									1343	GO_BP	2	1	4	Heart	Complete	Heart-gold	GO:0046631	alpha-beta T cell activation	25	4	0.16	3.46816e-07
									1344	GO_CC	2	1	4	Heart	Complete	Heart-gold	GO:0009986	cell surface	104	9	0.0865385	6.57573e-07
									1345	GO_BP	2	1	4	Heart	Complete	Heart-gold	GO:0007242	intracellular signaling cascade	342	19	0.0555556	8.56582e-07
									1346	KEGG	2	1	4	Heart	Complete	Heart-gold	4660	T cell receptor signaling pathway	48	9	0.1875	1.02612e-06
									1347	GO_BP	2	1	4	Heart	Complete	Heart-gold	GO:0050730	regulation of peptidyl-tyrosine phosphorylation	16	3	0.1875	1.02761e-06
									1348	GO_MF	2	1	4	Heart	Complete	Heart-gold	GO:0019992	diacylglycerol binding	27	4	0.148148	1.17243e-06
									1349	GO_BP	2	1	4	Heart	Complete	Heart-gold	GO:0048583	regulation of response to stimulus	109	9	0.0825688	1.59736e-06
									1350	GO_BP	2	1	4	Heart	Complete	Heart-gold	GO:0034097	response to cytokine stimulus	17	3	0.176471	2.41959e-06
									1351	GO_BP	2	1	4	Heart	Complete	Heart-gold	GO:0042108	positive regulation of cytokine biosynthetic process	17	3	0.176471	2.41959e-06
									1352	GO_BP	2	1	4	Heart	Complete	Heart-gold	GO:0045582	positive regulation of T cell differentiation	18	3	0.166667	5.18555e-06
									1353	GO_BP	2	1	4	Heart	Complete	Heart-gold	GO:0030183	B cell differentiation	18	3	0.166667	5.18555e-06
									1354	GO_BP	2	1	4	Heart	Complete	Heart-gold	GO:0002377	immunoglobulin production	18	3	0.166667	5.18555e-06
									1355	GO_BP	2	1	4	Heart	Complete	Heart-gold	GO:0002440	production of molecular mediator of immune response	19	3	0.157895	1.0266e-05
									1356	GO_BP	2	1	4	Heart	Complete	Heart-gold	GO:0045621	positive regulation of lymphocyte differentiation	19	3	0.157895	1.0266e-05
									1357	GO_BP	2	1	4	Heart	Complete	Heart-gold	GO:0001816	cytokine production	63	6	0.0952381	1.10706e-05
									1358	GO_BP	2	1	4	Heart	Complete	Heart-gold	GO:0019882	antigen processing and presentation	32	4	0.125	1.27013e-05
									1359	KEGG	2	1	4	Heart	Complete	Heart-gold	4650	Natural killer cell mediated cytotoxicity	46	8	0.173913	1.31993e-05
									1360	GO_BP	2	1	4	Heart	Complete	Heart-gold	GO:0001817	regulation of cytokine production	49	5	0.102041	2.29908e-05
									1361	GO_BP	2	1	4	Heart	Complete	Heart-gold	GO:0018193	peptidyl-amino acid modification	50	5	0.1	2.98299e-05
									1362	GO_MF	2	1	4	Heart	Complete	Heart-gold	GO:0030695	GTPase regulator activity	111	8	0.0720721	4.63855e-05
									1363	GO_BP	2	1	4	Heart	Complete	Heart-gold	GO:0032663	regulation of interleukin-2 production	11	2	0.181818	7.20274e-05
									1364	GO_CC	2	1	4	Heart	Complete	Heart-gold	GO:0000786	nucleosome	24	3	0.125	0.00013416
									1365	GO_BP	2	1	4	Heart	Complete	Heart-gold	GO:0002819	regulation of adaptive immune response	24	3	0.125	0.00013416
									1366	GO_BP	2	1	4	Heart	Complete	Heart-gold	GO:0002822	regulation of adaptive immune response based on somatic recombination of immune receptors built from immunoglobulin superfamily domains	24	3	0.125	0.00013416
									1367	GO_BP	2	1	4	Heart	Complete	Heart-gold	GO:0002637	regulation of immunoglobulin production	12	2	0.166667	0.000160316
									1368	GO_BP	2	1	4	Heart	Complete	Heart-gold	GO:0009190	cyclic nucleotide biosynthetic process	12	2	0.166667	0.000160316
									1369	GO_BP	2	1	4	Heart	Complete	Heart-gold	GO:0032649	regulation of interferon-gamma production	12	2	0.166667	0.000160316
									1370	KEGG	2	1	4	Heart	Complete	Heart-gold	4664	Fc epsilon RI signaling pathway	35	6	0.171429	0.00016532
									1371	GO_BP	2	1	4	Heart	Complete	Heart-gold	GO:0002250	adaptive immune response	58	5	0.0862069	0.000173157
									1372	GO_BP	2	1	4	Heart	Complete	Heart-gold	GO:0002460	adaptive immune response based on somatic recombination of immune receptors built from immunoglobulin superfamily domains	58	5	0.0862069	0.000173157
									1373	GO_BP	2	1	4	Heart	Complete	Heart-gold	GO:0042035	regulation of cytokine biosynthetic process	26	3	0.115385	0.000285282
									1374	GO_CC	2	1	4	Heart	Complete	Heart-gold	GO:0032993	protein-DNA complex	26	3	0.115385	0.000285282
									1375	GO_BP	2	1	4	Heart	Complete	Heart-gold	GO:0002700	regulation of production of molecular mediator of immune response	13	2	0.153846	0.000316291
									1376	GO_BP	2	1	4	Heart	Complete	Heart-gold	GO:0032609	interferon-gamma production	13	2	0.153846	0.000316291
									1377	GO_BP	2	1	4	Heart	Complete	Heart-gold	GO:0032623	interleukin-2 production	13	2	0.153846	0.000316291
									1378	GO_BP	2	1	4	Heart	Complete	Heart-gold	GO:0032945	negative regulation of mononuclear cell proliferation	13	2	0.153846	0.000316291
									1379	GO_BP	2	1	4	Heart	Complete	Heart-gold	GO:0050672	negative regulation of lymphocyte proliferation	13	2	0.153846	0.000316291
									1380	GO_MF	2	1	4	Heart	Complete	Heart-gold	GO:0005099	Ras GTPase activator activity	13	2	0.153846	0.000316291
									1381	GO_BP	2	1	4	Heart	Complete	Heart-gold	GO:0048872	homeostasis of number of cells	43	4	0.0930233	0.000344008
									1382	GO_BP	2	1	4	Heart	Complete	Heart-gold	GO:0006468	protein amino acid phosphorylation	239	12	0.0502092	0.000394359
									1383	GO_BP	2	1	4	Heart	Complete	Heart-gold	GO:0006334	nucleosome assembly	27	3	0.111111	0.000399139
									1384	GO_BP	2	1	4	Heart	Complete	Heart-gold	GO:0031497	chromatin assembly	27	3	0.111111	0.000399139
									1385	GO_BP	2	1	4	Heart	Complete	Heart-gold	GO:0008284	positive regulation of cell proliferation	84	6	0.0714286	0.000405624
									1386	GO_BP	2	1	4	Heart	Complete	Heart-gold	GO:0006935	chemotaxis	45	4	0.0888889	0.000527233
									1387	GO_BP	2	1	4	Heart	Complete	Heart-gold	GO:0042330	taxis	45	4	0.0888889	0.000527233
									1388	GO_BP	2	1	4	Heart	Complete	Heart-gold	GO:0034728	nucleosome organization	28	3	0.107143	0.000545367
									1389	KEGG	2	1	4	Heart	Complete	Heart-gold	4370	VEGF signaling pathway	30	5	0.166667	0.000696468
									1390	KEGG	2	1	4	Heart	Complete	Heart-gold	4640	Hematopoietic cell lineage	40	6	0.15	0.000719211
									1391	GO_BP	2	1	4	Heart	Complete	Heart-gold	GO:0002697	regulation of immune effector process	29	3	0.103448	0.000729495
									1392	GO_BP	2	1	4	Heart	Complete	Heart-gold	GO:0042127	regulation of cell proliferation	166	9	0.0542169	0.000819832
									1393	GO_BP	2	1	4	Heart	Complete	Heart-gold	GO:0048518	positive regulation of biological process	448	18	0.0401786	0.000897103
									1394	GO_BP	2	1	4	Heart	Complete	Heart-gold	GO:0032268	regulation of cellular protein metabolic process	91	6	0.0659341	0.000925294
									1395	GO_BP	2	1	4	Heart	Complete	Heart-gold	GO:0001934	positive regulation of protein amino acid phosphorylation	15	2	0.133333	0.000943486
									1396	GO_BP	2	1	4	Heart	Complete	Heart-gold	GO:0002478	antigen processing and presentation of exogenous peptide antigen	15	2	0.133333	0.000943486
									1397	GO_BP	2	1	4	Heart	Complete	Heart-gold	GO:0009187	cyclic nucleotide metabolic process	15	2	0.133333	0.000943486
									1398	GO_BP	2	1	4	Heart	Complete	Heart-gold	GO:0043408	regulation of MAPKKK cascade	15	2	0.133333	0.000943486
									1399	GO_MF	2	1	4	Heart	Complete	Heart-gold	GO:0005085	guanyl-nucleotide exchange factor activity	50	4	0.08	0.00132032
									1400	KEGG	2	1	4	Heart	Complete	Heart-gold	5223	Non-small cell lung cancer	23	4	0.173913	0.00152164
									1401	GO_MF	2	1	4	Heart	Complete	Heart-gold	GO:0008047	enzyme activator activity	73	5	0.0684932	0.00164394
									1402	GO_CC	2	1	4	Heart	Complete	Heart-gold	GO:0000139	Golgi membrane	34	3	0.0882353	0.00242369
									1403	GO_MF	2	1	4	Heart	Complete	Heart-gold	GO:0005096	GTPase activator activity	56	4	0.0714286	0.00319811
									1404	GO_MF	2	1	4	Heart	Complete	Heart-gold	GO:0004620	phospholipase activity	19	2	0.105263	0.00427164
									1405	GO_MF	2	1	4	Heart	Complete	Heart-gold	GO:0030234	enzyme regulator activity	227	10	0.0440529	0.00473478
									1406	KEGG	2	1	4	Heart	Complete	Heart-gold	4612	Antigen processing and presentation	39	5	0.128205	0.00638316
									1407	GO_CC	2	1	4	Heart	Complete	Heart-gold	GO:0044459	plasma membrane part	442	16	0.0361991	0.00659392
									1408	GO_MF	2	1	4	Heart	Complete	Heart-gold	GO:0005083	small GTPase regulator activity	63	4	0.0634921	0.00724557
									1409	GO_CC	2	1	4	Heart	Complete	Heart-gold	GO:0031301	integral to organelle membrane	22	2	0.0909091	0.00932654
									1410	GO_CC	2	1	5	Heart	Complete	Heart-green	GO:0031012	extracellular matrix	111	57	0.513514	2.18654e-26
									1411	GO_CC	2	1	5	Heart	Complete	Heart-green	GO:0005578	proteinaceous extracellular matrix	108	56	0.518519	2.22294e-26
									1412	GO_CC	2	1	5	Heart	Complete	Heart-green	GO:0044421	extracellular region part	254	89	0.350394	4.68116e-19
									1413	GO_BP	2	1	5	Heart	Complete	Heart-green	GO:0030198	extracellular matrix organization	37	25	0.675676	7.42173e-19
									1414	GO_BP	2	1	5	Heart	Complete	Heart-green	GO:0043062	extracellular structure organization	56	28	0.5	3.45645e-13
									1415	GO_MF	2	1	5	Heart	Complete	Heart-green	GO:0019838	growth factor binding	33	18	0.545455	2.4206e-10
									1416	GO_BP	2	1	5	Heart	Complete	Heart-green	GO:0016049	cell growth	29	16	0.551724	1.55157e-09
									1417	GO_CC	2	1	5	Heart	Complete	Heart-green	GO:0044420	extracellular matrix part	41	20	0.487805	1.62273e-09
									1418	GO_BP	2	1	5	Heart	Complete	Heart-green	GO:0001558	regulation of cell growth	21	13	0.619048	1.89114e-09
									1419	GO_MF	2	1	5	Heart	Complete	Heart-green	GO:0005539	glycosaminoglycan binding	52	23	0.442308	4.17546e-09
									1420	GO_BP	2	1	5	Heart	Complete	Heart-green	GO:0008361	regulation of cell size	31	16	0.516129	1.21175e-08
									1421	KEGG	2	1	5	Heart	Complete	Heart-green	4512	ECM-receptor interaction	46	18	0.391304	1.96409e-08
									1422	GO_MF	2	1	5	Heart	Complete	Heart-green	GO:0001871	pattern binding	58	24	0.413793	2.07427e-08
									1423	GO_MF	2	1	5	Heart	Complete	Heart-green	GO:0030247	polysaccharide binding	55	23	0.418182	2.82477e-08
									1424	GO_BP	2	1	5	Heart	Complete	Heart-green	GO:0022604	regulation of cell morphogenesis	67	26	0.38806	5.36993e-08
									1425	GO_MF	2	1	5	Heart	Complete	Heart-green	GO:0005201	extracellular matrix structural constituent	11	8	0.727273	7.42379e-08
									1426	GO_BP	2	1	5	Heart	Complete	Heart-green	GO:0000902	cell morphogenesis	168	50	0.297619	9.69748e-08
									1427	GO_BP	2	1	5	Heart	Complete	Heart-green	GO:0032989	cellular structure morphogenesis	168	50	0.297619	9.69748e-08
									1428	GO_MF	2	1	5	Heart	Complete	Heart-green	GO:0050840	extracellular matrix binding	12	8	0.666667	4.61013e-07
									1429	KEGG	2	1	5	Heart	Complete	Heart-green	4510	Focal adhesion	92	26	0.282609	1.86877e-06
									1430	GO_BP	2	1	5	Heart	Complete	Heart-green	GO:0065008	regulation of biological quality	390	92	0.235897	2.01868e-06
									1431	GO_BP	2	1	5	Heart	Complete	Heart-green	GO:0001501	skeletal system development	96	31	0.322917	2.13467e-06
									1432	GO_BP	2	1	5	Heart	Complete	Heart-green	GO:0022603	regulation of anatomical structure morphogenesis	88	29	0.329545	2.41606e-06
									1433	GO_CC	2	1	5	Heart	Complete	Heart-green	GO:0042995	cell projection	142	41	0.288732	3.80621e-06
									1434	GO_CC	2	1	5	Heart	Complete	Heart-green	GO:0005856	cytoskeleton	310	75	0.241935	5.98309e-06
									1435	GO_CC	2	1	5	Heart	Complete	Heart-green	GO:0005929	cilium	26	12	0.461538	7.28652e-06
									1436	GO_CC	2	1	5	Heart	Complete	Heart-green	GO:0019897	extrinsic to plasma membrane	14	8	0.571429	7.96421e-06
									1437	GO_MF	2	1	5	Heart	Complete	Heart-green	GO:0008201	heparin binding	40	16	0.4	8.37568e-06
									1438	GO_CC	2	1	5	Heart	Complete	Heart-green	GO:0044430	cytoskeletal part	169	46	0.272189	8.86963e-06
									1439	GO_BP	2	1	5	Heart	Complete	Heart-green	GO:0001503	ossification	48	18	0.375	1.12856e-05
									1440	GO_CC	2	1	5	Heart	Complete	Heart-green	GO:0005581	collagen	12	7	0.583333	1.98976e-05
									1441	GO_CC	2	1	5	Heart	Complete	Heart-green	GO:0005604	basement membrane	31	13	0.419355	2.20697e-05
									1442	GO_BP	2	1	5	Heart	Complete	Heart-green	GO:0060348	bone development	50	18	0.36	2.77222e-05
									1443	GO_BP	2	1	5	Heart	Complete	Heart-green	GO:0051128	regulation of cellular component organization	133	37	0.278195	3.34156e-05
									1444	GO_CC	2	1	5	Heart	Complete	Heart-green	GO:0045202	synapse	84	26	0.309524	3.85022e-05
									1445	GO_MF	2	1	5	Heart	Complete	Heart-green	GO:0005509	calcium ion binding	290	68	0.234483	5.5672e-05
									1446	GO_CC	2	1	5	Heart	Complete	Heart-green	GO:0015629	actin cytoskeleton	86	26	0.302326	6.80865e-05
									1447	GO_BP	2	1	5	Heart	Complete	Heart-green	GO:0007155	cell adhesion	224	54	0.241071	0.000130124
									1448	GO_BP	2	1	5	Heart	Complete	Heart-green	GO:0022610	biological adhesion	224	54	0.241071	0.000130124
									1449	GO_BP	2	1	5	Heart	Complete	Heart-green	GO:0044259	multicellular organismal macromolecule metabolic process	11	6	0.545455	0.000168084
									1450	GO_BP	2	1	5	Heart	Complete	Heart-green	GO:0001656	metanephros development	14	7	0.5	0.000174689
									1451	GO_CC	2	1	5	Heart	Complete	Heart-green	GO:0019898	extrinsic to membrane	24	10	0.416667	0.000188955
									1452	GO_CC	2	1	5	Heart	Complete	Heart-green	GO:0042383	sarcolemma	28	11	0.392857	0.000239547
									1453	GO_BP	2	1	5	Heart	Complete	Heart-green	GO:0055082	cellular chemical homeostasis	82	24	0.292683	0.000250332
									1454	GO_BP	2	1	5	Heart	Complete	Heart-green	GO:0009653	anatomical structure morphogenesis	430	91	0.211628	0.000328763
									1455	GO_CC	2	1	5	Heart	Complete	Heart-green	GO:0030136	clathrin-coated vesicle	25	10	0.4	0.000339665
									1456	GO_MF	2	1	5	Heart	Complete	Heart-green	GO:0004222	metalloendopeptidase activity	25	10	0.4	0.000339665
									1457	GO_CC	2	1	5	Heart	Complete	Heart-green	GO:0044449	contractile fiber part	49	16	0.326531	0.000419333
									1458	GO_BP	2	1	5	Heart	Complete	Heart-green	GO:0031589	cell-substrate adhesion	37	13	0.351351	0.000454118
									1459	GO_BP	2	1	5	Heart	Complete	Heart-green	GO:0046456	icosanoid biosynthetic process	12	6	0.5	0.000466913
									1460	KEGG	2	1	5	Heart	Complete	Heart-green	4810	Regulation of actin cytoskeleton	82	20	0.243902	0.000499179
									1461	GO_MF	2	1	5	Heart	Complete	Heart-green	GO:0008238	exopeptidase activity	26	10	0.384615	0.000581065
									1462	GO_BP	2	1	5	Heart	Complete	Heart-green	GO:0040008	regulation of growth	72	21	0.291667	0.000610321
									1463	GO_CC	2	1	5	Heart	Complete	Heart-green	GO:0030017	sarcomere	46	15	0.326087	0.000626494
									1464	GO_BP	2	1	5	Heart	Complete	Heart-green	GO:0007179	transforming growth factor beta receptor signaling pathway	38	13	0.342105	0.000677126
									1465	GO_BP	2	1	5	Heart	Complete	Heart-green	GO:0019725	cellular homeostasis	105	28	0.266667	0.000680465
									1466	GO_BP	2	1	5	Heart	Complete	Heart-green	GO:0040007	growth	110	29	0.263636	0.000708882
									1467	GO_MF	2	1	5	Heart	Complete	Heart-green	GO:0008083	growth factor activity	51	16	0.313725	0.000805808
									1468	GO_MF	2	1	5	Heart	Complete	Heart-green	GO:0030246	carbohydrate binding	116	30	0.258621	0.0008806
									1469	GO_CC	2	1	5	Heart	Complete	Heart-green	GO:0030424	axon	27	10	0.37037	0.000951205
									1470	GO_CC	2	1	5	Heart	Complete	Heart-green	GO:0043292	contractile fiber	56	17	0.303571	0.000983365
									1471	GO_BP	2	1	5	Heart	Complete	Heart-green	GO:0019226	transmission of nerve impulse	74	21	0.283784	0.000999281
									1472	GO_BP	2	1	5	Heart	Complete	Heart-green	GO:0006873	cellular ion homeostasis	79	22	0.278481	0.00109407
									1473	GO_BP	2	1	5	Heart	Complete	Heart-green	GO:0044236	multicellular organismal metabolic process	13	6	0.461538	0.00110153
									1474	GO_BP	2	1	5	Heart	Complete	Heart-green	GO:0000904	cell morphogenesis involved in differentiation	70	20	0.285714	0.00114605
									1475	GO_MF	2	1	5	Heart	Complete	Heart-green	GO:0005179	hormone activity	20	8	0.4	0.00119247
									1476	GO_CC	2	1	5	Heart	Complete	Heart-green	GO:0043005	neuron projection	44	14	0.318182	0.00130881
									1477	GO_MF	2	1	5	Heart	Complete	Heart-green	GO:0031404	chloride ion binding	24	9	0.375	0.00139739
									1478	GO_MF	2	1	5	Heart	Complete	Heart-green	GO:0043168	anion binding	24	9	0.375	0.00139739
									1479	GO_BP	2	1	5	Heart	Complete	Heart-green	GO:0009888	tissue development	105	27	0.257143	0.00169367
									1480	GO_MF	2	1	5	Heart	Complete	Heart-green	GO:0005198	structural molecule activity	130	32	0.246154	0.00176256
									1481	GO_BP	2	1	5	Heart	Complete	Heart-green	GO:0050801	ion homeostasis	86	23	0.267442	0.00178931
									1482	GO_MF	2	1	5	Heart	Complete	Heart-green	GO:0005216	ion channel activity	91	24	0.263736	0.00186888
									1483	GO_CC	2	1	5	Heart	Complete	Heart-green	GO:0030016	myofibril	54	16	0.296296	0.00192464
									1484	GO_BP	2	1	5	Heart	Complete	Heart-green	GO:0007178	transmembrane receptor protein serine/threonine kinase signaling pathway	41	13	0.317073	0.00196062
									1485	GO_CC	2	1	5	Heart	Complete	Heart-green	GO:0005615	extracellular space	151	36	0.238411	0.00196128
									1486	GO_MF	2	1	5	Heart	Complete	Heart-green	GO:0008092	cytoskeletal protein binding	167	39	0.233533	0.00211122
									1487	GO_BP	2	1	5	Heart	Complete	Heart-green	GO:0001655	urogenital system development	33	11	0.333333	0.00222225
									1488	GO_CC	2	1	5	Heart	Complete	Heart-green	GO:0030135	coated vesicle	29	10	0.344828	0.00227469
									1489	GO_BP	2	1	5	Heart	Complete	Heart-green	GO:0006690	icosanoid metabolic process	14	6	0.428571	0.00228535
									1490	GO_CC	2	1	5	Heart	Complete	Heart-green	GO:0044456	synapse part	46	14	0.304348	0.00242295
									1491	GO_BP	2	1	5	Heart	Complete	Heart-green	GO:0010811	positive regulation of cell-substrate adhesion	11	5	0.454545	0.00296761
									1492	GO_CC	2	1	5	Heart	Complete	Heart-green	GO:0001725	stress fiber	11	5	0.454545	0.00296761
									1493	GO_MF	2	1	5	Heart	Complete	Heart-green	GO:0004177	aminopeptidase activity	11	5	0.454545	0.00296761
									1494	GO_BP	2	1	5	Heart	Complete	Heart-green	GO:0010810	regulation of cell-substrate adhesion	18	7	0.388889	0.00297449
									1495	GO_CC	2	1	5	Heart	Complete	Heart-green	GO:0019717	synaptosome	18	7	0.388889	0.00297449
									1496	GO_MF	2	1	5	Heart	Complete	Heart-green	GO:0016209	antioxidant activity	18	7	0.388889	0.00297449
									1497	GO_BP	2	1	5	Heart	Complete	Heart-green	GO:0001822	kidney development	30	10	0.333333	0.00334832
									1498	GO_CC	2	1	5	Heart	Complete	Heart-green	GO:0016459	myosin complex	30	10	0.333333	0.00334832
									1499	GO_BP	2	1	5	Heart	Complete	Heart-green	GO:0030003	cellular cation homeostasis	52	15	0.288462	0.00369563
									1500	GO_MF	2	1	5	Heart	Complete	Heart-green	GO:0005102	receptor binding	183	41	0.224044	0.0041644
									1501	GO_BP	2	1	5	Heart	Complete	Heart-green	GO:0006733	oxidoreduction coenzyme metabolic process	15	6	0.4	0.00427789
									1502	GO_CC	2	1	5	Heart	Complete	Heart-green	GO:0030425	dendrite	15	6	0.4	0.00427789
									1503	GO_MF	2	1	5	Heart	Complete	Heart-green	GO:0004601	peroxidase activity	15	6	0.4	0.00427789
									1504	GO_MF	2	1	5	Heart	Complete	Heart-green	GO:0016684	oxidoreductase activity, acting on peroxide as acceptor	15	6	0.4	0.00427789
									1505	GO_BP	2	1	5	Heart	Complete	Heart-green	GO:0006875	cellular metal ion homeostasis	35	11	0.314286	0.00442625
									1506	KEGG	2	1	5	Heart	Complete	Heart-green	4730	Long-term depression	23	7	0.304348	0.00453393
									1507	GO_CC	2	1	5	Heart	Complete	Heart-green	GO:0005794	Golgi apparatus	216	47	0.217593	0.00454897
									1508	GO_BP	2	1	5	Heart	Complete	Heart-green	GO:0048878	chemical homeostasis	111	27	0.243243	0.00458998
									1509	KEGG	2	1	5	Heart	Complete	Heart-green	590	Arachidonic acid metabolism	33	9	0.272727	0.0049685
									1510	GO_BP	2	1	5	Heart	Complete	Heart-green	GO:0003008	system process	256	54	0.210938	0.00539674
									1511	GO_BP	2	1	5	Heart	Complete	Heart-green	GO:0007267	cell-cell signaling	102	25	0.245098	0.00542528
									1512	GO_MF	2	1	5	Heart	Complete	Heart-green	GO:0022838	substrate specific channel activity	97	24	0.247423	0.00543414
									1513	GO_BP	2	1	5	Heart	Complete	Heart-green	GO:0007268	synaptic transmission	63	17	0.269841	0.00553385
									1514	GO_MF	2	1	5	Heart	Complete	Heart-green	GO:0005244	voltage-gated ion channel activity	54	15	0.277778	0.00600131
									1515	GO_MF	2	1	5	Heart	Complete	Heart-green	GO:0022832	voltage-gated channel activity	54	15	0.277778	0.00600131
									1516	GO_CC	2	1	5	Heart	Complete	Heart-green	GO:0032432	actin filament bundle	12	5	0.416667	0.00602263
									1517	GO_BP	2	1	5	Heart	Complete	Heart-green	GO:0048066	pigmentation during development	12	5	0.416667	0.00602263
									1518	GO_BP	2	1	5	Heart	Complete	Heart-green	GO:0022008	neurogenesis	139	32	0.230216	0.00633047
									1519	GO_MF	2	1	5	Heart	Complete	Heart-green	GO:0015267	channel activity	98	24	0.244898	0.00637832
									1520	GO_MF	2	1	5	Heart	Complete	Heart-green	GO:0022803	passive transmembrane transporter activity	98	24	0.244898	0.00637832
									1521	GO_CC	2	1	5	Heart	Complete	Heart-green	GO:0043228	non-membrane-bounded organelle	469	91	0.19403	0.00681222
									1522	GO_CC	2	1	5	Heart	Complete	Heart-green	GO:0043232	intracellular non-membrane-bounded organelle	469	91	0.19403	0.00681222
									1523	GO_BP	2	1	5	Heart	Complete	Heart-green	GO:0007411	axon guidance	28	9	0.321429	0.00725295
									1524	GO_CC	2	1	5	Heart	Complete	Heart-green	GO:0044463	cell projection part	16	6	0.375	0.0073651
									1525	GO_BP	2	1	5	Heart	Complete	Heart-green	GO:0001649	osteoblast differentiation	24	8	0.333333	0.00767835
									1526	GO_BP	2	1	5	Heart	Complete	Heart-green	GO:0008360	regulation of cell shape	20	7	0.35	0.00779798
									1527	GO_BP	2	1	5	Heart	Complete	Heart-green	GO:0055080	cation homeostasis	60	16	0.266667	0.00797179
									1528	GO_BP	2	1	5	Heart	Complete	Heart-green	GO:0055065	metal ion homeostasis	37	11	0.297297	0.00807989
									1529	GO_BP	2	1	5	Heart	Complete	Heart-green	GO:0030030	cell projection organization	100	24	0.24	0.00866726
									1530	GO_MF	2	1	5	Heart	Complete	Heart-green	GO:0008237	metallopeptidase activity	51	14	0.27451	0.00875734
									1531	GO_BP	2	1	6	Heart	Complete	Heart-red	GO:0046364	monosaccharide biosynthetic process	18	8	0.444444	1.07676e-13
									1532	GO_BP	2	1	6	Heart	Complete	Heart-red	GO:0046165	alcohol biosynthetic process	19	8	0.421053	6.75644e-13
									1533	GO_BP	2	1	6	Heart	Complete	Heart-red	GO:0006094	gluconeogenesis	14	6	0.428571	2.70526e-10
									1534	GO_MF	2	1	6	Heart	Complete	Heart-red	GO:0016877	ligase activity, forming carbon-sulfur bonds	14	6	0.428571	2.70526e-10
									1535	GO_BP	2	1	6	Heart	Complete	Heart-red	GO:0006090	pyruvate metabolic process	15	6	0.4	1.46866e-09
									1536	GO_BP	2	1	6	Heart	Complete	Heart-red	GO:0006066	cellular alcohol metabolic process	139	23	0.165468	1.90311e-09
									1537	GO_BP	2	1	6	Heart	Complete	Heart-red	GO:0006629	lipid metabolic process	307	39	0.127036	2.65092e-09
									1538	GO_BP	2	1	6	Heart	Complete	Heart-red	GO:0019319	hexose biosynthetic process	16	6	0.375	6.45155e-09
									1539	GO_BP	2	1	6	Heart	Complete	Heart-red	GO:0019318	hexose metabolic process	60	13	0.216667	1.04035e-08
									1540	GO_BP	2	1	6	Heart	Complete	Heart-red	GO:0006082	organic acid metabolic process	209	29	0.138756	1.57453e-08
									1541	GO_BP	2	1	6	Heart	Complete	Heart-red	GO:0019752	carboxylic acid metabolic process	209	29	0.138756	1.57453e-08
									1542	GO_BP	2	1	6	Heart	Complete	Heart-red	GO:0005996	monosaccharide metabolic process	61	13	0.213115	1.61216e-08
									1543	GO_BP	2	1	6	Heart	Complete	Heart-red	GO:0032787	monocarboxylic acid metabolic process	131	21	0.160305	2.5053e-08
									1544	GO_BP	2	1	6	Heart	Complete	Heart-red	GO:0006006	glucose metabolic process	48	11	0.229167	3.47896e-08
									1545	GO_BP	2	1	6	Heart	Complete	Heart-red	GO:0044262	cellular carbohydrate metabolic process	103	17	0.165049	2.39084e-07
									1546	GO_BP	2	1	6	Heart	Complete	Heart-red	GO:0008610	lipid biosynthetic process	125	19	0.152	4.65766e-07
									1547	KEGG	2	1	6	Heart	Complete	Heart-red	30	Pentose phosphate pathway	14	5	0.357143	6.21287e-07
									1548	GO_MF	2	1	6	Heart	Complete	Heart-red	GO:0015171	amino acid transmembrane transporter activity	15	5	0.333333	8.27972e-07
									1549	GO_BP	2	1	6	Heart	Complete	Heart-red	GO:0005975	carbohydrate metabolic process	152	21	0.138158	1.59661e-06
									1550	GO_CC	2	1	6	Heart	Complete	Heart-red	GO:0005739	mitochondrion	367	39	0.106267	2.1539e-06
									1551	GO_BP	2	1	6	Heart	Complete	Heart-red	GO:0034637	cellular carbohydrate biosynthetic process	35	8	0.228571	2.29243e-06
									1552	GO_BP	2	1	6	Heart	Complete	Heart-red	GO:0045444	fat cell differentiation	22	6	0.272727	2.72383e-06
									1553	GO_BP	2	1	6	Heart	Complete	Heart-red	GO:0008203	cholesterol metabolic process	43	9	0.209302	3.05434e-06
									1554	GO_BP	2	1	6	Heart	Complete	Heart-red	GO:0044255	cellular lipid metabolic process	265	30	0.113208	6.01558e-06
									1555	GO_BP	2	1	6	Heart	Complete	Heart-red	GO:0019362	pyridine nucleotide metabolic process	12	4	0.333333	9.16506e-06
									1556	GO_CC	2	1	6	Heart	Complete	Heart-red	GO:0043025	cell soma	24	6	0.25	1.03925e-05
									1557	GO_CC	2	1	6	Heart	Complete	Heart-red	GO:0005743	mitochondrial inner membrane	132	18	0.136364	1.11981e-05
									1558	GO_BP	2	1	6	Heart	Complete	Heart-red	GO:0016125	sterol metabolic process	47	9	0.191489	1.41003e-05
									1559	KEGG	2	1	6	Heart	Complete	Heart-red	3320	PPAR signaling pathway	45	9	0.2	1.61454e-05
									1560	GO_BP	2	1	6	Heart	Complete	Heart-red	GO:0016051	carbohydrate biosynthetic process	40	8	0.2	2.07074e-05
									1561	GO_CC	2	1	6	Heart	Complete	Heart-red	GO:0005740	mitochondrial envelope	158	20	0.126582	2.08238e-05
									1562	GO_MF	2	1	6	Heart	Complete	Heart-red	GO:0016614	oxidoreductase activity, acting on CH-OH group of donors	57	10	0.175439	2.27947e-05
									1563	GO_CC	2	1	6	Heart	Complete	Heart-red	GO:0019866	organelle inner membrane	137	18	0.131387	2.45248e-05
									1564	GO_MF	2	1	6	Heart	Complete	Heart-red	GO:0005342	organic acid transmembrane transporter activity	19	5	0.263158	2.68031e-05
									1565	GO_MF	2	1	6	Heart	Complete	Heart-red	GO:0046943	carboxylic acid transmembrane transporter activity	19	5	0.263158	2.68031e-05
									1566	GO_MF	2	1	6	Heart	Complete	Heart-red	GO:0005275	amine transmembrane transporter activity	19	5	0.263158	2.68031e-05
									1567	GO_CC	2	1	6	Heart	Complete	Heart-red	GO:0044429	mitochondrial part	173	21	0.121387	3.34098e-05
									1568	GO_BP	2	1	6	Heart	Complete	Heart-red	GO:0006633	fatty acid biosynthetic process	42	8	0.190476	4.29346e-05
									1569	GO_BP	2	1	6	Heart	Complete	Heart-red	GO:0015849	organic acid transport	20	5	0.25	5.13966e-05
									1570	GO_BP	2	1	6	Heart	Complete	Heart-red	GO:0046942	carboxylic acid transport	20	5	0.25	5.13966e-05
									1571	KEGG	2	1	6	Heart	Complete	Heart-red	620	Pyruvate metabolism	19	5	0.263158	5.18139e-05
									1572	GO_CC	2	1	6	Heart	Complete	Heart-red	GO:0031966	mitochondrial membrane	154	19	0.123377	5.54043e-05
									1573	GO_MF	2	1	6	Heart	Complete	Heart-red	GO:0048037	cofactor binding	100	14	0.14	6.13667e-05
									1574	GO_BP	2	1	6	Heart	Complete	Heart-red	GO:0006865	amino acid transport	14	4	0.285714	6.16666e-05
									1575	GO_BP	2	1	6	Heart	Complete	Heart-red	GO:0006631	fatty acid metabolic process	101	14	0.138614	7.29603e-05
									1576	GO_MF	2	1	6	Heart	Complete	Heart-red	GO:0019842	vitamin binding	63	10	0.15873	0.00010834
									1577	GO_BP	2	1	6	Heart	Complete	Heart-red	GO:0016053	organic acid biosynthetic process	45	8	0.177778	0.000112997
									1578	GO_BP	2	1	6	Heart	Complete	Heart-red	GO:0046394	carboxylic acid biosynthetic process	45	8	0.177778	0.000112997
									1579	GO_BP	2	1	6	Heart	Complete	Heart-red	GO:0006733	oxidoreduction coenzyme metabolic process	15	4	0.266667	0.000132246
									1580	GO_MF	2	1	6	Heart	Complete	Heart-red	GO:0016746	transferase activity, transferring acyl groups	64	10	0.15625	0.000136302
									1581	KEGG	2	1	6	Heart	Complete	Heart-red	480	Glutathione metabolism	28	6	0.214286	0.000159695
									1582	KEGG	2	1	6	Heart	Complete	Heart-red	650	Butanoate metabolism	21	5	0.238095	0.000168046
									1583	GO_CC	2	1	6	Heart	Complete	Heart-red	GO:0031967	organelle envelope	191	21	0.109948	0.000246455
									1584	GO_CC	2	1	6	Heart	Complete	Heart-red	GO:0031975	envelope	191	21	0.109948	0.000246455
									1585	GO_BP	2	1	6	Heart	Complete	Heart-red	GO:0040007	growth	110	14	0.127273	0.000296013
									1586	GO_BP	2	1	6	Heart	Complete	Heart-red	GO:0015837	amine transport	24	5	0.208333	0.000402075
									1587	GO_BP	2	1	6	Heart	Complete	Heart-red	GO:0050905	neuromuscular process	17	4	0.235294	0.000464647
									1588	GO_MF	2	1	6	Heart	Complete	Heart-red	GO:0016407	acetyltransferase activity	17	4	0.235294	0.000464647
									1589	GO_BP	2	1	6	Heart	Complete	Heart-red	GO:0008202	steroid metabolic process	81	11	0.135802	0.000516237
									1590	GO_MF	2	1	6	Heart	Complete	Heart-red	GO:0016616	oxidoreductase activity, acting on the CH-OH group of donors, NAD or NADP as acceptor	51	8	0.156863	0.000548055
									1591	GO_BP	2	1	6	Heart	Complete	Heart-red	GO:0035264	multicellular organism growth	33	6	0.181818	0.000562054
									1592	GO_MF	2	1	6	Heart	Complete	Heart-red	GO:0004553	hydrolase activity, hydrolyzing O-glycosyl compounds	25	5	0.2	0.000605931
									1593	GO_BP	2	1	6	Heart	Complete	Heart-red	GO:0006071	glycerol metabolic process	11	3	0.272727	0.000660098
									1594	GO_BP	2	1	6	Heart	Complete	Heart-red	GO:0009069	serine family amino acid metabolic process	11	3	0.272727	0.000660098
									1595	GO_BP	2	1	6	Heart	Complete	Heart-red	GO:0050885	neuromuscular process controlling balance	11	3	0.272727	0.000660098
									1596	GO_BP	2	1	6	Heart	Complete	Heart-red	GO:0040008	regulation of growth	72	10	0.138889	0.00066895
									1597	KEGG	2	1	6	Heart	Complete	Heart-red	1040	Biosynthesis of unsaturated fatty acids	17	4	0.235294	0.000749723
									1598	GO_BP	2	1	6	Heart	Complete	Heart-red	GO:0030073	insulin secretion	18	4	0.222222	0.000784213
									1599	GO_BP	2	1	6	Heart	Complete	Heart-red	GO:0006662	glycerol ether metabolic process	26	5	0.192308	0.000884298
									1600	GO_BP	2	1	6	Heart	Complete	Heart-red	GO:0002790	peptide secretion	19	4	0.210526	0.00125233
									1601	GO_BP	2	1	6	Heart	Complete	Heart-red	GO:0006767	water-soluble vitamin metabolic process	19	4	0.210526	0.00125233
									1602	GO_BP	2	1	6	Heart	Complete	Heart-red	GO:0030072	peptide hormone secretion	19	4	0.210526	0.00125233
									1603	GO_MF	2	1	6	Heart	Complete	Heart-red	GO:0016491	oxidoreductase activity	305	28	0.0918033	0.00130581
									1604	GO_MF	2	1	6	Heart	Complete	Heart-red	GO:0016776	phosphotransferase activity, phosphate group as acceptor	12	3	0.25	0.0013232
									1605	GO_MF	2	1	6	Heart	Complete	Heart-red	GO:0016831	carboxy-lyase activity	12	3	0.25	0.0013232
									1606	GO_MF	2	1	6	Heart	Complete	Heart-red	GO:0033764	steroid dehydrogenase activity, acting on the CH-OH group of donors, NAD or NADP as acceptor	12	3	0.25	0.0013232
									1607	GO_BP	2	1	6	Heart	Complete	Heart-red	GO:0016042	lipid catabolic process	56	8	0.142857	0.00155577
									1608	GO_BP	2	1	6	Heart	Complete	Heart-red	GO:0051186	cofactor metabolic process	78	10	0.128205	0.0017493
									1609	GO_BP	2	1	6	Heart	Complete	Heart-red	GO:0055114	oxidation reduction	283	26	0.0918728	0.00187678
									1610	GO_MF	2	1	6	Heart	Complete	Heart-red	GO:0016836	hydro-lyase activity	20	4	0.2	0.00190791
									1611	KEGG	2	1	6	Heart	Complete	Heart-red	910	Nitrogen metabolism	12	3	0.25	0.00195291
									1612	KEGG	2	1	6	Heart	Complete	Heart-red	564	Glycerophospholipid metabolism	27	5	0.185185	0.0019897
									1613	GO_BP	2	1	6	Heart	Complete	Heart-red	GO:0006732	coenzyme metabolic process	68	9	0.132353	0.002013
									1614	KEGG	2	1	6	Heart	Complete	Heart-red	4910	Insulin signaling pathway	65	9	0.138462	0.00217082
									1615	GO_BP	2	1	6	Heart	Complete	Heart-red	GO:0003018	vascular process in circulatory system	21	4	0.190476	0.00279155
									1616	GO_BP	2	1	6	Heart	Complete	Heart-red	GO:0006641	triglyceride metabolic process	21	4	0.190476	0.00279155
									1617	GO_BP	2	1	6	Heart	Complete	Heart-red	GO:0019751	polyol metabolic process	21	4	0.190476	0.00279155
									1618	GO_BP	2	1	6	Heart	Complete	Heart-red	GO:0035150	regulation of tube size	21	4	0.190476	0.00279155
									1619	GO_BP	2	1	6	Heart	Complete	Heart-red	GO:0050880	regulation of blood vessel size	21	4	0.190476	0.00279155
									1620	GO_BP	2	1	6	Heart	Complete	Heart-red	GO:0046879	hormone secretion	21	4	0.190476	0.00279155
									1621	GO_MF	2	1	6	Heart	Complete	Heart-red	GO:0016835	carbon-oxygen lyase activity	21	4	0.190476	0.00279155
									1622	KEGG	2	1	6	Heart	Complete	Heart-red	20	Citrate cycle (TCA cycle)	20	4	0.2	0.00286602
									1623	GO_MF	2	1	6	Heart	Complete	Heart-red	GO:0016747	transferase activity, transferring acyl groups other than amino-acyl groups	60	8	0.133333	0.00313543
									1624	GO_MF	2	1	6	Heart	Complete	Heart-red	GO:0016829	lyase activity	60	8	0.133333	0.00313543
									1625	GO_BP	2	1	6	Heart	Complete	Heart-red	GO:0009914	hormone transport	22	4	0.181818	0.00394415
									1626	GO_BP	2	1	6	Heart	Complete	Heart-red	GO:0050770	regulation of axonogenesis	14	3	0.214286	0.0039566
									1627	GO_MF	2	1	6	Heart	Complete	Heart-red	GO:0016229	steroid dehydrogenase activity	14	3	0.214286	0.0039566
									1628	GO_MF	2	1	6	Heart	Complete	Heart-red	GO:0019205	nucleobase, nucleoside, nucleotide kinase activity	14	3	0.214286	0.0039566
									1629	GO_BP	2	1	6	Heart	Complete	Heart-red	GO:0042592	homeostatic process	199	19	0.0954774	0.00416151
									1630	GO_BP	2	1	6	Heart	Complete	Heart-red	GO:0007610	behavior	110	12	0.109091	0.00490341
									1631	GO_MF	2	1	6	Heart	Complete	Heart-red	GO:0016798	hydrolase activity, acting on glycosyl bonds	32	5	0.15625	0.00514829
									1632	GO_BP	2	1	6	Heart	Complete	Heart-red	GO:0009108	coenzyme biosynthetic process	23	4	0.173913	0.00540565
									1633	GO_BP	2	1	6	Heart	Complete	Heart-red	GO:0048878	chemical homeostasis	111	12	0.108108	0.00541345
									1634	GO_CC	2	1	6	Heart	Complete	Heart-red	GO:0005783	endoplasmic reticulum	333	28	0.0840841	0.00603648
									1635	GO_BP	2	1	6	Heart	Complete	Heart-red	GO:0019216	regulation of lipid metabolic process	15	3	0.2	0.00613692
									1636	GO_BP	2	1	6	Heart	Complete	Heart-red	GO:0031344	regulation of cell projection organization	15	3	0.2	0.00613692
									1637	GO_BP	2	1	6	Heart	Complete	Heart-red	GO:0010769	regulation of cell morphogenesis involved in differentiation	15	3	0.2	0.00613692
									1638	GO_BP	2	1	6	Heart	Complete	Heart-red	GO:0033500	carbohydrate homeostasis	15	3	0.2	0.00613692
									1639	GO_BP	2	1	6	Heart	Complete	Heart-red	GO:0042593	glucose homeostasis	15	3	0.2	0.00613692
									1640	GO_MF	2	1	6	Heart	Complete	Heart-red	GO:0016830	carbon-carbon lyase activity	15	3	0.2	0.00613692
									1641	GO_BP	2	1	6	Heart	Complete	Heart-red	GO:0015833	peptide transport	24	4	0.166667	0.00721379
									1642	GO_CC	2	1	6	Heart	Complete	Heart-red	GO:0045121	membrane raft	24	4	0.166667	0.00721379
									1643	GO_BP	2	1	6	Heart	Complete	Heart-red	GO:0003001	generation of a signal involved in cell-cell signaling	34	5	0.147059	0.00803396
									1644	GO_BP	2	1	6	Heart	Complete	Heart-red	GO:0006826	iron ion transport	16	3	0.1875	0.00901337
									1645	GO_BP	2	1	6	Heart	Complete	Heart-red	GO:0055088	lipid homeostasis	16	3	0.1875	0.00901337
									1646	GO_MF	2	1	6	Heart	Complete	Heart-red	GO:0017016	Ras GTPase binding	16	3	0.1875	0.00901337
									1647	GO_BP	2	1	6	Heart	Complete	Heart-red	GO:0006638	neutral lipid metabolic process	25	4	0.16	0.00940327
									1648	GO_BP	2	1	6	Heart	Complete	Heart-red	GO:0006639	acylglycerol metabolic process	25	4	0.16	0.00940327
									1649	GO_BP	2	1	6	Heart	Complete	Heart-red	GO:0040014	regulation of multicellular organism growth	25	4	0.16	0.00940327
									1650	GO_BP	2	1	6	Heart	Complete	Heart-red	GO:0046486	glycerolipid metabolic process	25	4	0.16	0.00940327
									1651	GO_BP	2	1	6	Heart	Complete	Heart-red	GO:0048589	developmental growth	25	4	0.16	0.00940327
									1652	KEGG	2	1	6	Heart	Complete	Heart-red	4920	Adipocytokine signaling pathway	33	5	0.151515	0.00941407
									1653	GO_CC	2	1	7	Heart	Complete	Heart-black	GO:0000151	ubiquitin ligase complex	14	5	0.357143	1.42543e-10
									1654	GO_BP	2	1	7	Heart	Complete	Heart-black	GO:0030509	BMP signaling pathway	13	4	0.307692	1.39811e-07
									1655	KEGG	2	1	7	Heart	Complete	Heart-black	4120	Ubiquitin mediated proteolysis	45	8	0.177778	1.73104e-07
									1656	KEGG	2	1	7	Heart	Complete	Heart-black	5012	Parkinson's disease	55	9	0.163636	1.91617e-07
									1657	GO_CC	2	1	7	Heart	Complete	Heart-black	GO:0005743	mitochondrial inner membrane	132	15	0.113636	1.51143e-06
									1658	GO_CC	2	1	7	Heart	Complete	Heart-black	GO:0019866	organelle inner membrane	137	15	0.109489	3.39502e-06
									1659	KEGG	2	1	7	Heart	Complete	Heart-black	4350	TGF-beta signaling pathway	34	6	0.176471	5.84991e-06
									1660	GO_BP	2	1	7	Heart	Complete	Heart-black	GO:0006412	translation	79	10	0.126582	1.31338e-05
									1661	GO_CC	2	1	7	Heart	Complete	Heart-black	GO:0043228	non-membrane-bounded organelle	469	34	0.0724947	1.37413e-05
									1662	GO_CC	2	1	7	Heart	Complete	Heart-black	GO:0043232	intracellular non-membrane-bounded organelle	469	34	0.0724947	1.37413e-05
									1663	GO_MF	2	1	7	Heart	Complete	Heart-black	GO:0008092	cytoskeletal protein binding	167	16	0.0958084	2.70565e-05
									1664	GO_CC	2	1	7	Heart	Complete	Heart-black	GO:0031966	mitochondrial membrane	154	15	0.0974026	3.48287e-05
									1665	GO_CC	2	1	7	Heart	Complete	Heart-black	GO:0043234	protein complex	433	31	0.0715935	4.60852e-05
									1666	GO_CC	2	1	7	Heart	Complete	Heart-black	GO:0044429	mitochondrial part	173	16	0.0924855	5.27968e-05
									1667	GO_CC	2	1	7	Heart	Complete	Heart-black	GO:0005740	mitochondrial envelope	158	15	0.0949367	5.56325e-05
									1668	GO_CC	2	1	7	Heart	Complete	Heart-black	GO:0005739	mitochondrion	367	27	0.0735695	7.79129e-05
									1669	GO_BP	2	1	7	Heart	Complete	Heart-black	GO:0008380	RNA splicing	41	6	0.146341	0.000114022
									1670	GO_BP	2	1	7	Heart	Complete	Heart-black	GO:0001704	formation of primary germ layer	13	3	0.230769	0.000119158
									1671	GO_BP	2	1	7	Heart	Complete	Heart-black	GO:0042475	odontogenesis of dentine-containing tooth	13	3	0.230769	0.000119158
									1672	GO_BP	2	1	7	Heart	Complete	Heart-black	GO:0022607	cellular component assembly	135	13	0.0962963	0.000132019
									1673	GO_MF	2	1	7	Heart	Complete	Heart-black	GO:0003779	actin binding	135	13	0.0962963	0.000132019
									1674	GO_CC	2	1	7	Heart	Complete	Heart-black	GO:0005768	endosome	93	10	0.107527	0.000164853
									1675	GO_BP	2	1	7	Heart	Complete	Heart-black	GO:0030036	actin cytoskeleton organization	80	9	0.1125	0.000183958
									1676	GO_CC	2	1	7	Heart	Complete	Heart-black	GO:0030529	ribonucleoprotein complex	94	10	0.106383	0.000191565
									1677	GO_MF	2	1	7	Heart	Complete	Heart-black	GO:0003735	structural constituent of ribosome	32	5	0.15625	0.000193114
									1678	GO_MF	2	1	7	Heart	Complete	Heart-black	GO:0016667	oxidoreductase activity, acting on sulfur group of donors	14	3	0.214286	0.000242961
									1679	GO_CC	2	1	7	Heart	Complete	Heart-black	GO:0005840	ribosome	44	6	0.136364	0.000260876
									1680	GO_MF	2	1	7	Heart	Complete	Heart-black	GO:0003713	transcription coactivator activity	23	4	0.173913	0.000276757
									1681	GO_BP	2	1	7	Heart	Complete	Heart-black	GO:0034622	cellular macromolecular complex assembly	97	10	0.103093	0.000294662
									1682	GO_BP	2	1	7	Heart	Complete	Heart-black	GO:0009953	dorsal/ventral pattern formation	15	3	0.2	0.000450983
									1683	GO_BP	2	1	7	Heart	Complete	Heart-black	GO:0042476	odontogenesis	15	3	0.2	0.000450983
									1684	GO_BP	2	1	7	Heart	Complete	Heart-black	GO:0030029	actin filament-based process	87	9	0.103448	0.00053989
									1685	GO_BP	2	1	7	Heart	Complete	Heart-black	GO:0001932	regulation of protein amino acid phosphorylation	36	5	0.138889	0.00065064
									1686	GO_CC	2	1	7	Heart	Complete	Heart-black	GO:0005856	cytoskeleton	310	22	0.0709677	0.000673523
									1687	KEGG	2	1	7	Heart	Complete	Heart-black	4310	Wnt signaling pathway	50	6	0.12	0.000737743
									1688	KEGG	2	1	7	Heart	Complete	Heart-black	190	Oxidative phosphorylation	50	6	0.12	0.000737743
									1689	GO_MF	2	1	7	Heart	Complete	Heart-black	GO:0008374	O-acyltransferase activity	16	3	0.1875	0.000775498
									1690	GO_BP	2	1	7	Heart	Complete	Heart-black	GO:0065003	macromolecular complex assembly	120	11	0.0916667	0.000777704
									1691	GO_BP	2	1	7	Heart	Complete	Heart-black	GO:0030705	cytoskeleton-dependent intracellular transport	37	5	0.135135	0.000845563
									1692	GO_BP	2	1	7	Heart	Complete	Heart-black	GO:0032268	regulation of cellular protein metabolic process	91	9	0.0989011	0.000922706
									1693	GO_CC	2	1	7	Heart	Complete	Heart-black	GO:0044451	nucleoplasm part	91	9	0.0989011	0.000922706
									1694	GO_BP	2	1	7	Heart	Complete	Heart-black	GO:0034621	cellular macromolecular complex subunit organization	107	10	0.0934579	0.00102624
									1695	GO_CC	2	1	7	Heart	Complete	Heart-black	GO:0070161	anchoring junction	38	5	0.131579	0.00108356
									1696	GO_BP	2	1	7	Heart	Complete	Heart-black	GO:0016071	mRNA metabolic process	64	7	0.109375	0.00115006
									1697	GO_CC	2	1	7	Heart	Complete	Heart-black	GO:0031967	organelle envelope	191	15	0.078534	0.0011568
									1698	GO_CC	2	1	7	Heart	Complete	Heart-black	GO:0031975	envelope	191	15	0.078534	0.0011568
									1699	GO_BP	2	1	7	Heart	Complete	Heart-black	GO:0007010	cytoskeleton organization	124	11	0.0887097	0.00117422
									1700	GO_CC	2	1	7	Heart	Complete	Heart-black	GO:0044455	mitochondrial membrane part	27	4	0.148148	0.00119714
									1701	GO_MF	2	1	7	Heart	Complete	Heart-black	GO:0003743	translation initiation factor activity	17	3	0.176471	0.001252
									1702	GO_MF	2	1	7	Heart	Complete	Heart-black	GO:0003723	RNA binding	159	13	0.081761	0.00140215
									1703	GO_BP	2	1	7	Heart	Complete	Heart-black	GO:0051246	regulation of protein metabolic process	110	10	0.0909091	0.00142214
									1704	GO_MF	2	1	7	Heart	Complete	Heart-black	GO:0004842	ubiquitin-protein ligase activity	28	4	0.142857	0.00161689
									1705	GO_BP	2	1	7	Heart	Complete	Heart-black	GO:0019220	regulation of phosphate metabolic process	40	5	0.125	0.00171317
									1706	GO_BP	2	1	7	Heart	Complete	Heart-black	GO:0031399	regulation of protein modification process	40	5	0.125	0.00171317
									1707	GO_BP	2	1	7	Heart	Complete	Heart-black	GO:0042325	regulation of phosphorylation	40	5	0.125	0.00171317
									1708	GO_BP	2	1	7	Heart	Complete	Heart-black	GO:0051174	regulation of phosphorus metabolic process	40	5	0.125	0.00171317
									1709	GO_MF	2	1	7	Heart	Complete	Heart-black	GO:0008135	translation factor activity, nucleic acid binding	29	4	0.137931	0.00213876
									1710	KEGG	2	1	7	Heart	Complete	Heart-black	3010	Ribosome	19	3	0.157895	0.00227655
									1711	GO_MF	2	1	7	Heart	Complete	Heart-black	GO:0016563	transcription activator activity	69	7	0.101449	0.00241721
									1712	KEGG	2	1	7	Heart	Complete	Heart-black	4110	Cell cycle	43	5	0.116279	0.00243909
									1713	GO_BP	2	1	7	Heart	Complete	Heart-black	GO:0006397	mRNA processing	55	6	0.109091	0.00245932
									1714	GO_BP	2	1	7	Heart	Complete	Heart-black	GO:0006996	organelle organization	316	21	0.0664557	0.00253493
									1715	GO_BP	2	1	7	Heart	Complete	Heart-black	GO:0043933	macromolecular complex subunit organization	133	11	0.0827068	0.00268323
									1716	GO_BP	2	1	7	Heart	Complete	Heart-black	GO:0035107	appendage morphogenesis	30	4	0.133333	0.00277644
									1717	GO_BP	2	1	7	Heart	Complete	Heart-black	GO:0035108	limb morphogenesis	30	4	0.133333	0.00277644
									1718	GO_BP	2	1	7	Heart	Complete	Heart-black	GO:0045454	cell redox homeostasis	19	3	0.157895	0.00280943
									1719	GO_CC	2	1	7	Heart	Complete	Heart-black	GO:0031090	organelle membrane	260	18	0.0692308	0.00280987
									1720	GO_CC	2	1	7	Heart	Complete	Heart-black	GO:0005667	transcription factor complex	56	6	0.107143	0.00288242
									1721	GO_CC	2	1	7	Heart	Complete	Heart-black	GO:0005654	nucleoplasm	101	9	0.0891089	0.00288481
									1722	KEGG	2	1	7	Heart	Complete	Heart-black	5010	Alzheimer's disease	73	7	0.0958904	0.00305062
									1723	GO_CC	2	1	7	Heart	Complete	Heart-black	GO:0016323	basolateral plasma membrane	43	5	0.116279	0.00313865
									1724	GO_MF	2	1	7	Heart	Complete	Heart-black	GO:0045182	translation regulator activity	31	4	0.129032	0.00354358
									1725	GO_MF	2	1	7	Heart	Complete	Heart-black	GO:0051082	unfolded protein binding	20	3	0.15	0.00396319
									1726	GO_CC	2	1	7	Heart	Complete	Heart-black	GO:0031981	nuclear lumen	139	11	0.0791367	0.00435423
									1727	GO_BP	2	1	7	Heart	Complete	Heart-black	GO:0048736	appendage development	32	4	0.125	0.00445357
									1728	GO_BP	2	1	7	Heart	Complete	Heart-black	GO:0060173	limb development	32	4	0.125	0.00445357
									1729	GO_BP	2	1	7	Heart	Complete	Heart-black	GO:0019221	cytokine-mediated signaling pathway	21	3	0.142857	0.00541206
									1730	GO_CC	2	1	7	Heart	Complete	Heart-black	GO:0005746	mitochondrial respiratory chain	21	3	0.142857	0.00541206
									1731	GO_BP	2	1	7	Heart	Complete	Heart-black	GO:0032270	positive regulation of cellular protein metabolic process	21	3	0.142857	0.00541206
									1732	GO_CC	2	1	7	Heart	Complete	Heart-black	GO:0044428	nuclear part	216	15	0.0694444	0.00571206
									1733	GO_BP	2	1	7	Heart	Complete	Heart-black	GO:0042310	vasoconstriction	11	2	0.181818	0.00580753
									1734	GO_CC	2	1	7	Heart	Complete	Heart-black	GO:0043233	organelle lumen	162	12	0.0740741	0.00631878
									1735	GO_CC	2	1	7	Heart	Complete	Heart-black	GO:0070013	intracellular organelle lumen	162	12	0.0740741	0.00631878
									1736	GO_CC	2	1	7	Heart	Complete	Heart-black	GO:0005874	microtubule	62	6	0.0967742	0.0066763
									1737	GO_CC	2	1	7	Heart	Complete	Heart-black	GO:0005912	adherens junction	34	4	0.117647	0.00675327
									1738	KEGG	2	1	7	Heart	Complete	Heart-black	4810	Regulation of actin cytoskeleton	82	7	0.0853659	0.0083014
									1739	GO_BP	2	1	7	Heart	Complete	Heart-black	GO:0007492	endoderm development	12	2	0.166667	0.00915167
									1740	GO_BP	2	1	7	Heart	Complete	Heart-black	GO:0052547	regulation of peptidase activity	12	2	0.166667	0.00915167
									1741	GO_MF	2	1	7	Heart	Complete	Heart-black	GO:0008308	voltage-gated anion channel activity	12	2	0.166667	0.00915167
									1742	GO_CC	2	1	7	Heart	Complete	Heart-black	GO:0031974	membrane-enclosed lumen	168	12	0.0714286	0.00919852
									1743	GO_CC	2	1	7	Heart	Complete	Heart-black	GO:0030055	cell-substrate junction	23	3	0.130435	0.00931005
									1744	GO_BP	2	1	7	Heart	Complete	Heart-black	GO:0051247	positive regulation of protein metabolic process	23	3	0.130435	0.00931005
									1745	GO_BP	2	1	7	Heart	Complete	Heart-black	GO:0043623	cellular protein complex assembly	50	5	0.1	0.00964295
									1746	GO_BP	2	1	7	Heart	Complete	Heart-black	GO:0048771	tissue remodeling	36	4	0.111111	0.00977101
									1747	GO_MF	2	1	7	Heart	Complete	Heart-black	GO:0019787	small conjugating protein ligase activity	36	4	0.111111	0.00977101
									1748	GO_CC	2	1	8	Heart	Complete	Heart-pink	GO:0044455	mitochondrial membrane part	27	12	0.444444	1.34451e-55
									1749	GO_CC	2	1	8	Heart	Complete	Heart-pink	GO:0005743	mitochondrial inner membrane	132	24	0.181818	7.98911e-41
									1750	GO_CC	2	1	8	Heart	Complete	Heart-pink	GO:0005746	mitochondrial respiratory chain	21	9	0.428571	1.34084e-40
									1751	GO_CC	2	1	8	Heart	Complete	Heart-pink	GO:0031966	mitochondrial membrane	154	26	0.168831	1.78463e-40
									1752	GO_CC	2	1	8	Heart	Complete	Heart-pink	GO:0005740	mitochondrial envelope	158	26	0.164557	2.88504e-39
									1753	GO_CC	2	1	8	Heart	Complete	Heart-pink	GO:0019866	organelle inner membrane	137	24	0.175182	4.32397e-39
									1754	KEGG	2	1	8	Heart	Complete	Heart-pink	190	Oxidative phosphorylation	50	18	0.36	1.8333e-38
									1755	GO_BP	2	1	8	Heart	Complete	Heart-pink	GO:0006091	generation of precursor metabolites and energy	104	20	0.192308	1.6918e-36
									1756	GO_CC	2	1	8	Heart	Complete	Heart-pink	GO:0044429	mitochondrial part	173	26	0.150289	3.10288e-35
									1757	GO_CC	2	1	8	Heart	Complete	Heart-pink	GO:0031967	organelle envelope	191	27	0.141361	6.07833e-34
									1758	GO_CC	2	1	8	Heart	Complete	Heart-pink	GO:0031975	envelope	191	27	0.141361	6.07833e-34
									1759	GO_BP	2	1	8	Heart	Complete	Heart-pink	GO:0006099	tricarboxylic acid cycle	14	6	0.428571	1.07758e-27
									1760	KEGG	2	1	8	Heart	Complete	Heart-pink	5012	Parkinson's disease	55	16	0.290909	5.88071e-27
									1761	GO_BP	2	1	8	Heart	Complete	Heart-pink	GO:0022900	electron transport chain	38	10	0.263158	8.59421e-27
									1762	GO_BP	2	1	8	Heart	Complete	Heart-pink	GO:0009060	aerobic respiration	15	6	0.4	8.22192e-26
									1763	GO_BP	2	1	8	Heart	Complete	Heart-pink	GO:0046356	acetyl-CoA catabolic process	15	6	0.4	8.22192e-26
									1764	GO_CC	2	1	8	Heart	Complete	Heart-pink	GO:0031090	organelle membrane	260	28	0.107692	5.68245e-25
									1765	GO_BP	2	1	8	Heart	Complete	Heart-pink	GO:0045333	cellular respiration	16	6	0.375	3.65375e-24
									1766	GO_BP	2	1	8	Heart	Complete	Heart-pink	GO:0006119	oxidative phosphorylation	16	6	0.375	3.65375e-24
									1767	KEGG	2	1	8	Heart	Complete	Heart-pink	5010	Alzheimer's disease	73	17	0.232877	6.02701e-22
									1768	GO_BP	2	1	8	Heart	Complete	Heart-pink	GO:0006084	acetyl-CoA metabolic process	18	6	0.333333	2.04318e-21
									1769	GO_BP	2	1	8	Heart	Complete	Heart-pink	GO:0009109	coenzyme catabolic process	18	6	0.333333	2.04318e-21
									1770	GO_CC	2	1	8	Heart	Complete	Heart-pink	GO:0005739	mitochondrion	367	32	0.0871935	2.04783e-21
									1771	GO_CC	2	1	8	Heart	Complete	Heart-pink	GO:0016469	proton-transporting two-sector ATPase complex	13	5	0.384615	5.67516e-21
									1772	GO_BP	2	1	8	Heart	Complete	Heart-pink	GO:0015985	energy coupled proton transport, down electrochemical gradient	13	5	0.384615	5.67516e-21
									1773	GO_BP	2	1	8	Heart	Complete	Heart-pink	GO:0015986	ATP synthesis coupled proton transport	13	5	0.384615	5.67516e-21
									1774	GO_BP	2	1	8	Heart	Complete	Heart-pink	GO:0051187	cofactor catabolic process	19	6	0.315789	2.93569e-20
									1775	GO_BP	2	1	8	Heart	Complete	Heart-pink	GO:0034220	transmembrane ion transport	14	5	0.357143	1.84525e-19
									1776	GO_MF	2	1	8	Heart	Complete	Heart-pink	GO:0015078	hydrogen ion transmembrane transporter activity	27	7	0.259259	5.49608e-19
									1777	GO_MF	2	1	8	Heart	Complete	Heart-pink	GO:0015077	monovalent inorganic cation transmembrane transporter activity	28	7	0.25	2.83299e-18
									1778	GO_MF	2	1	8	Heart	Complete	Heart-pink	GO:0022890	inorganic cation transmembrane transporter activity	42	8	0.190476	2.08601e-15
									1779	GO_BP	2	1	8	Heart	Complete	Heart-pink	GO:0006818	hydrogen transport	18	5	0.277778	4.35916e-15
									1780	GO_BP	2	1	8	Heart	Complete	Heart-pink	GO:0015992	proton transport	18	5	0.277778	4.35916e-15
									1781	KEGG	2	1	8	Heart	Complete	Heart-pink	20	Citrate cycle (TCA cycle)	20	6	0.3	1.53148e-11
									1782	GO_BP	2	1	8	Heart	Complete	Heart-pink	GO:0006754	ATP biosynthetic process	25	5	0.2	8.60919e-11
									1783	GO_BP	2	1	8	Heart	Complete	Heart-pink	GO:0009201	ribonucleoside triphosphate biosynthetic process	26	5	0.192308	2.29322e-10
									1784	GO_BP	2	1	8	Heart	Complete	Heart-pink	GO:0009206	purine ribonucleoside triphosphate biosynthetic process	26	5	0.192308	2.29322e-10
									1785	GO_BP	2	1	8	Heart	Complete	Heart-pink	GO:0046034	ATP metabolic process	26	5	0.192308	2.29322e-10
									1786	GO_BP	2	1	8	Heart	Complete	Heart-pink	GO:0009142	nucleoside triphosphate biosynthetic process	27	5	0.185185	5.68233e-10
									1787	GO_BP	2	1	8	Heart	Complete	Heart-pink	GO:0009205	purine ribonucleoside triphosphate metabolic process	27	5	0.185185	5.68233e-10
									1788	GO_BP	2	1	8	Heart	Complete	Heart-pink	GO:0009199	ribonucleoside triphosphate metabolic process	27	5	0.185185	5.68233e-10
									1789	GO_BP	2	1	8	Heart	Complete	Heart-pink	GO:0009145	purine nucleoside triphosphate biosynthetic process	27	5	0.185185	5.68233e-10
									1790	GO_BP	2	1	8	Heart	Complete	Heart-pink	GO:0015980	energy derivation by oxidation of organic compounds	38	6	0.157895	7.97145e-10
									1791	GO_BP	2	1	8	Heart	Complete	Heart-pink	GO:0009141	nucleoside triphosphate metabolic process	28	5	0.178571	1.31995e-09
									1792	GO_BP	2	1	8	Heart	Complete	Heart-pink	GO:0009144	purine nucleoside triphosphate metabolic process	28	5	0.178571	1.31995e-09
									1793	GO_MF	2	1	8	Heart	Complete	Heart-pink	GO:0016651	oxidoreductase activity, acting on NADH or NADPH	19	4	0.210526	1.95164e-09
									1794	GO_BP	2	1	8	Heart	Complete	Heart-pink	GO:0009152	purine ribonucleotide biosynthetic process	30	5	0.166667	6.02079e-09
									1795	GO_BP	2	1	8	Heart	Complete	Heart-pink	GO:0009260	ribonucleotide biosynthetic process	31	5	0.16129	1.19512e-08
									1796	GO_BP	2	1	8	Heart	Complete	Heart-pink	GO:0031668	cellular response to extracellular stimulus	21	4	0.190476	1.52111e-08
									1797	GO_BP	2	1	8	Heart	Complete	Heart-pink	GO:0009150	purine ribonucleotide metabolic process	32	5	0.15625	2.27307e-08
									1798	GO_BP	2	1	8	Heart	Complete	Heart-pink	GO:0006164	purine nucleotide biosynthetic process	33	5	0.151515	4.15853e-08
									1799	GO_BP	2	1	8	Heart	Complete	Heart-pink	GO:0055085	transmembrane transport	33	5	0.151515	4.15853e-08
									1800	GO_BP	2	1	8	Heart	Complete	Heart-pink	GO:0009259	ribonucleotide metabolic process	34	5	0.147059	7.34303e-08
									1801	GO_MF	2	1	8	Heart	Complete	Heart-pink	GO:0016627	oxidoreductase activity, acting on the CH-CH group of donors	24	4	0.166667	1.74894e-07
									1802	GO_BP	2	1	8	Heart	Complete	Heart-pink	GO:0006163	purine nucleotide metabolic process	36	5	0.138889	2.08297e-07
									1803	GO_BP	2	1	8	Heart	Complete	Heart-pink	GO:0055114	oxidation reduction	283	17	0.0600707	5.31599e-07
									1804	GO_MF	2	1	8	Heart	Complete	Heart-pink	GO:0019901	protein kinase binding	17	3	0.176471	2.41959e-06
									1805	KEGG	2	1	8	Heart	Complete	Heart-pink	71	Fatty acid metabolism	26	5	0.192308	3.12685e-06
									1806	GO_MF	2	1	8	Heart	Complete	Heart-pink	GO:0019900	kinase binding	18	3	0.166667	5.18555e-06
									1807	GO_BP	2	1	8	Heart	Complete	Heart-pink	GO:0009991	response to extracellular stimulus	30	4	0.133333	5.38378e-06
									1808	GO_MF	2	1	8	Heart	Complete	Heart-pink	GO:0042625	ATPase activity, coupled to transmembrane movement of ions	19	3	0.157895	1.0266e-05
									1809	GO_MF	2	1	8	Heart	Complete	Heart-pink	GO:0015399	primary active transmembrane transporter activity	32	4	0.125	1.27013e-05
									1810	GO_MF	2	1	8	Heart	Complete	Heart-pink	GO:0015405	P-P-bond-hydrolysis-driven transmembrane transporter activity	32	4	0.125	1.27013e-05
									1811	GO_BP	2	1	8	Heart	Complete	Heart-pink	GO:0006096	glycolysis	20	3	0.15	1.89976e-05
									1812	GO_MF	2	1	8	Heart	Complete	Heart-pink	GO:0016887	ATPase activity	66	6	0.0909091	2.1353e-05
									1813	GO_BP	2	1	8	Heart	Complete	Heart-pink	GO:0006732	coenzyme metabolic process	68	6	0.0882353	3.20268e-05
									1814	GO_MF	2	1	8	Heart	Complete	Heart-pink	GO:0016616	oxidoreductase activity, acting on the CH-OH group of donors, NAD or NADP as acceptor	51	5	0.0980392	3.83089e-05
									1815	GO_CC	2	1	8	Heart	Complete	Heart-pink	GO:0031968	organelle outer membrane	35	4	0.114286	3.83278e-05
									1816	GO_CC	2	1	8	Heart	Complete	Heart-pink	GO:0019867	outer membrane	35	4	0.114286	3.83278e-05
									1817	GO_BP	2	1	8	Heart	Complete	Heart-pink	GO:0032984	macromolecular complex disassembly	22	3	0.136364	5.51124e-05
									1818	GO_CC	2	1	8	Heart	Complete	Heart-pink	GO:0030863	cortical cytoskeleton	11	2	0.181818	7.20274e-05
									1819	KEGG	2	1	8	Heart	Complete	Heart-pink	3320	PPAR signaling pathway	45	6	0.133333	9.00163e-05
									1820	GO_MF	2	1	8	Heart	Complete	Heart-pink	GO:0016491	oxidoreductase activity	305	15	0.0491803	0.00011356
									1821	GO_BP	2	1	8	Heart	Complete	Heart-pink	GO:0009165	nucleotide biosynthetic process	56	5	0.0892857	0.00011697
									1822	GO_MF	2	1	8	Heart	Complete	Heart-pink	GO:0042623	ATPase activity, coupled	56	5	0.0892857	0.00011697
									1823	GO_BP	2	1	8	Heart	Complete	Heart-pink	GO:0007160	cell-matrix adhesion	24	3	0.125	0.00013416
									1824	GO_BP	2	1	8	Heart	Complete	Heart-pink	GO:0006007	glucose catabolic process	24	3	0.125	0.00013416
									1825	GO_BP	2	1	8	Heart	Complete	Heart-pink	GO:0019320	hexose catabolic process	24	3	0.125	0.00013416
									1826	GO_BP	2	1	8	Heart	Complete	Heart-pink	GO:0046365	monosaccharide catabolic process	24	3	0.125	0.00013416
									1827	GO_MF	2	1	8	Heart	Complete	Heart-pink	GO:0016614	oxidoreductase activity, acting on CH-OH group of donors	57	5	0.0877193	0.000142811
									1828	GO_BP	2	1	8	Heart	Complete	Heart-pink	GO:0002761	regulation of myeloid leukocyte differentiation	12	2	0.166667	0.000160316
									1829	GO_BP	2	1	8	Heart	Complete	Heart-pink	GO:0051186	cofactor metabolic process	78	6	0.0769231	0.00017726
									1830	GO_BP	2	1	8	Heart	Complete	Heart-pink	GO:0022411	cellular component disassembly	25	3	0.12	0.000198571
									1831	GO_BP	2	1	8	Heart	Complete	Heart-pink	GO:0044275	cellular carbohydrate catabolic process	25	3	0.12	0.000198571
									1832	GO_MF	2	1	8	Heart	Complete	Heart-pink	GO:0008034	lipoprotein binding	13	2	0.153846	0.000316291
									1833	GO_BP	2	1	8	Heart	Complete	Heart-pink	GO:0030326	embryonic limb morphogenesis	27	3	0.111111	0.000399139
									1834	GO_BP	2	1	8	Heart	Complete	Heart-pink	GO:0035113	embryonic appendage morphogenesis	27	3	0.111111	0.000399139
									1835	GO_BP	2	1	8	Heart	Complete	Heart-pink	GO:0009952	anterior/posterior pattern formation	45	4	0.0888889	0.000527233
									1836	GO_BP	2	1	8	Heart	Complete	Heart-pink	GO:0016052	carbohydrate catabolic process	28	3	0.107143	0.000545367
									1837	GO_MF	2	1	8	Heart	Complete	Heart-pink	GO:0008565	protein transporter activity	14	2	0.142857	0.000567478
									1838	GO_MF	2	1	8	Heart	Complete	Heart-pink	GO:0005200	structural constituent of cytoskeleton	14	2	0.142857	0.000567478
									1839	GO_MF	2	1	8	Heart	Complete	Heart-pink	GO:0015662	ATPase activity, coupled to transmembrane movement of ions, phosphorylative mechanism	14	2	0.142857	0.000567478
									1840	GO_MF	2	1	8	Heart	Complete	Heart-pink	GO:0016877	ligase activity, forming carbon-sulfur bonds	14	2	0.142857	0.000567478
									1841	GO_BP	2	1	8	Heart	Complete	Heart-pink	GO:0043524	negative regulation of neuron apoptosis	14	2	0.142857	0.000567478
									1842	GO_BP	2	1	8	Heart	Complete	Heart-pink	GO:0046164	alcohol catabolic process	29	3	0.103448	0.000729495
									1843	GO_BP	2	1	8	Heart	Complete	Heart-pink	GO:0035107	appendage morphogenesis	30	3	0.1	0.000957279
									1844	GO_BP	2	1	8	Heart	Complete	Heart-pink	GO:0035108	limb morphogenesis	30	3	0.1	0.000957279
									1845	GO_MF	2	1	8	Heart	Complete	Heart-pink	GO:0042626	ATPase activity, coupled to transmembrane movement of substances	31	3	0.0967742	0.00123463
									1846	GO_MF	2	1	8	Heart	Complete	Heart-pink	GO:0043492	ATPase activity, coupled to movement of substances	31	3	0.0967742	0.00123463
									1847	KEGG	2	1	8	Heart	Complete	Heart-pink	620	Pyruvate metabolism	19	3	0.157895	0.00125257
									1848	KEGG	2	1	8	Heart	Complete	Heart-pink	3010	Ribosome	19	3	0.157895	0.00125257
									1849	GO_BP	2	1	8	Heart	Complete	Heart-pink	GO:0051261	protein depolymerization	16	2	0.125	0.00147429
									1850	GO_BP	2	1	8	Heart	Complete	Heart-pink	GO:0043242	negative regulation of protein complex disassembly	16	2	0.125	0.00147429
									1851	GO_BP	2	1	8	Heart	Complete	Heart-pink	GO:0048736	appendage development	32	3	0.09375	0.00156751
									1852	GO_BP	2	1	8	Heart	Complete	Heart-pink	GO:0060173	limb development	32	3	0.09375	0.00156751
									1853	GO_MF	2	1	8	Heart	Complete	Heart-pink	GO:0016820	hydrolase activity, acting on acid anhydrides, catalyzing transmembrane movement of substances	32	3	0.09375	0.00156751
									1854	GO_MF	2	1	8	Heart	Complete	Heart-pink	GO:0042277	peptide binding	32	3	0.09375	0.00156751
									1855	GO_MF	2	1	8	Heart	Complete	Heart-pink	GO:0008324	cation transmembrane transporter activity	150	8	0.0533333	0.00180463
									1856	GO_MF	2	1	8	Heart	Complete	Heart-pink	GO:0022892	substrate-specific transporter activity	272	12	0.0441176	0.00210992
									1857	GO_BP	2	1	8	Heart	Complete	Heart-pink	GO:0043244	regulation of protein complex disassembly	17	2	0.117647	0.00218875
									1858	GO_MF	2	1	8	Heart	Complete	Heart-pink	GO:0008026	ATP-dependent helicase activity	17	2	0.117647	0.00218875
									1859	GO_MF	2	1	8	Heart	Complete	Heart-pink	GO:0070035	purine NTP-dependent helicase activity	17	2	0.117647	0.00218875
									1860	GO_MF	2	1	8	Heart	Complete	Heart-pink	GO:0051536	iron-sulfur cluster binding	17	2	0.117647	0.00218875
									1861	GO_MF	2	1	8	Heart	Complete	Heart-pink	GO:0051540	metal cluster binding	17	2	0.117647	0.00218875
									1862	GO_CC	2	1	8	Heart	Complete	Heart-pink	GO:0005741	mitochondrial outer membrane	34	3	0.0882353	0.00242369
									1863	GO_BP	2	1	8	Heart	Complete	Heart-pink	GO:0051716	cellular response to stimulus	101	6	0.0594059	0.00245122
									1864	GO_BP	2	1	8	Heart	Complete	Heart-pink	GO:0006753	nucleoside phosphate metabolic process	77	5	0.0649351	0.00257806
									1865	GO_BP	2	1	8	Heart	Complete	Heart-pink	GO:0009117	nucleotide metabolic process	77	5	0.0649351	0.00257806
									1866	KEGG	2	1	8	Heart	Complete	Heart-pink	630	Glyoxylate and dicarboxylate metabolism	11	2	0.181818	0.00307705
									1867	GO_BP	2	1	8	Heart	Complete	Heart-pink	GO:0045637	regulation of myeloid cell differentiation	18	2	0.111111	0.0031134
									1868	GO_BP	2	1	8	Heart	Complete	Heart-pink	GO:0051494	negative regulation of cytoskeleton organization	18	2	0.111111	0.0031134
									1869	GO_MF	2	1	8	Heart	Complete	Heart-pink	GO:0017111	nucleoside-triphosphatase activity	159	8	0.0503145	0.00321447
									1870	GO_MF	2	1	8	Heart	Complete	Heart-pink	GO:0022891	substrate-specific transmembrane transporter activity	220	10	0.0454545	0.0034345
									1871	GO_BP	2	1	8	Heart	Complete	Heart-pink	GO:0006457	protein folding	36	3	0.0833333	0.00357231
									1872	GO_BP	2	1	8	Heart	Complete	Heart-pink	GO:0031589	cell-substrate adhesion	37	3	0.0810811	0.00427002
									1873	GO_BP	2	1	8	Heart	Complete	Heart-pink	GO:0008632	apoptotic program	19	2	0.105263	0.00427164
									1874	GO_BP	2	1	8	Heart	Complete	Heart-pink	GO:0010639	negative regulation of organelle organization	19	2	0.105263	0.00427164
									1875	GO_BP	2	1	8	Heart	Complete	Heart-pink	GO:0043523	regulation of neuron apoptosis	19	2	0.105263	0.00427164
									1876	GO_CC	2	1	8	Heart	Complete	Heart-pink	GO:0005924	cell-substrate adherens junction	19	2	0.105263	0.00427164
									1877	GO_MF	2	1	8	Heart	Complete	Heart-pink	GO:0009055	electron carrier activity	83	5	0.060241	0.00465913
									1878	GO_BP	2	1	8	Heart	Complete	Heart-pink	GO:0055086	nucleobase, nucleoside and nucleotide metabolic process	84	5	0.0595238	0.00509889
									1879	GO_BP	2	1	8	Heart	Complete	Heart-pink	GO:0045597	positive regulation of cell differentiation	60	4	0.0666667	0.00522516
									1880	GO_MF	2	1	8	Heart	Complete	Heart-pink	GO:0016462	pyrophosphatase activity	169	8	0.0473373	0.00564997
									1881	GO_BP	2	1	8	Heart	Complete	Heart-pink	GO:0034623	cellular macromolecular complex disassembly	20	2	0.1	0.00568327
									1882	GO_BP	2	1	8	Heart	Complete	Heart-pink	GO:0043624	cellular protein complex disassembly	20	2	0.1	0.00568327
									1883	GO_BP	2	1	8	Heart	Complete	Heart-pink	GO:0003002	regionalization	61	4	0.0655738	0.00584781
									1884	GO_MF	2	1	8	Heart	Complete	Heart-pink	GO:0016818	hydrolase activity, acting on acid anhydrides, in phosphorus-containing anhydrides	170	8	0.0470588	0.00595416
									1885	GO_CC	2	1	8	Heart	Complete	Heart-pink	GO:0015629	actin cytoskeleton	86	5	0.0581395	0.0060674
									1886	GO_BP	2	1	8	Heart	Complete	Heart-pink	GO:0016192	vesicle-mediated transport	141	7	0.0496454	0.00613333
									1887	GO_MF	2	1	8	Heart	Complete	Heart-pink	GO:0016817	hydrolase activity, acting on acid anhydrides	172	8	0.0465116	0.00659935
									1888	GO_MF	2	1	8	Heart	Complete	Heart-pink	GO:0050662	coenzyme binding	63	4	0.0634921	0.00724557
									1889	GO_MF	2	1	8	Heart	Complete	Heart-pink	GO:0008528	peptide receptor activity, G-protein coupled	21	2	0.0952381	0.00736421
									1890	GO_BP	2	1	8	Heart	Complete	Heart-pink	GO:0043241	protein complex disassembly	21	2	0.0952381	0.00736421
									1891	GO_CC	2	1	8	Heart	Complete	Heart-pink	GO:0044448	cell cortex part	21	2	0.0952381	0.00736421
									1892	GO_MF	2	1	8	Heart	Complete	Heart-pink	GO:0015075	ion transmembrane transporter activity	207	9	0.0434783	0.00791628
									1893	GO_BP	2	1	8	Heart	Complete	Heart-pink	GO:0007166	cell surface receptor linked signal transduction	416	15	0.0360577	0.00873676
									1894	GO_BP	2	1	8	Heart	Complete	Heart-pink	GO:0002573	myeloid leukocyte differentiation	22	2	0.0909091	0.00932654
									1895	GO_BP	2	1	8	Heart	Complete	Heart-pink	GO:0003007	heart morphogenesis	22	2	0.0909091	0.00932654
									1896	GO_BP	2	1	8	Heart	Complete	Heart-pink	GO:0051402	neuron apoptosis	22	2	0.0909091	0.00932654
									1897	GO_MF	2	1	8	Heart	Complete	Heart-pink	GO:0001653	peptide receptor activity	22	2	0.0909091	0.00932654
									1898	GO_BP	3	1	1	Kidney	Complete	Kidney-turquoise	GO:0002526	acute inflammatory response	46	17	0.369565	1.19132e-47
									1899	KEGG	3	1	1	Kidney	Complete	Kidney-turquoise	4610	Complement and coagulation cascades	52	23	0.442308	9.22227e-47
									1900	GO_BP	3	1	1	Kidney	Complete	Kidney-turquoise	GO:0002541	activation of plasma proteins during acute inflammatory response	23	10	0.434783	3.35894e-34
									1901	GO_BP	3	1	1	Kidney	Complete	Kidney-turquoise	GO:0006956	complement activation	23	10	0.434783	3.35894e-34
									1902	GO_BP	3	1	1	Kidney	Complete	Kidney-turquoise	GO:0009611	response to wounding	157	27	0.171975	1.38629e-30
									1903	GO_MF	3	1	1	Kidney	Complete	Kidney-turquoise	GO:0004866	endopeptidase inhibitor activity	55	15	0.272727	3.7395e-30
									1904	GO_BP	3	1	1	Kidney	Complete	Kidney-turquoise	GO:0006958	complement activation, classical pathway	17	8	0.470588	3.98801e-30
									1905	GO_MF	3	1	1	Kidney	Complete	Kidney-turquoise	GO:0030414	protease inhibitor activity	56	15	0.267857	1.51458e-29
									1906	GO_MF	3	1	1	Kidney	Complete	Kidney-turquoise	GO:0020037	heme binding	50	14	0.28	4.20988e-29
									1907	GO_MF	3	1	1	Kidney	Complete	Kidney-turquoise	GO:0046906	tetrapyrrole binding	50	14	0.28	4.20988e-29
									1908	GO_MF	3	1	1	Kidney	Complete	Kidney-turquoise	GO:0016712	oxidoreductase activity, acting on paired donors, with incorporation or reduction of molecular oxygen, reduced flavin or flavoprotein as one donor, and incorporation of one atom of oxygen	22	9	0.409091	4.92055e-29
									1909	GO_BP	3	1	1	Kidney	Complete	Kidney-turquoise	GO:0006959	humoral immune response	33	11	0.333333	3.97481e-28
									1910	GO_BP	3	1	1	Kidney	Complete	Kidney-turquoise	GO:0002455	humoral immune response mediated by circulating immunoglobulin	24	9	0.375	1.7984e-26
									1911	GO_MF	3	1	1	Kidney	Complete	Kidney-turquoise	GO:0004867	serine-type endopeptidase inhibitor activity	43	12	0.27907	4.26475e-25
									1912	GO_BP	3	1	1	Kidney	Complete	Kidney-turquoise	GO:0034097	response to cytokine stimulus	17	7	0.411765	3.78534e-23
									1913	GO_MF	3	1	1	Kidney	Complete	Kidney-turquoise	GO:0004497	monooxygenase activity	63	14	0.222222	2.23565e-22
									1914	GO_BP	3	1	1	Kidney	Complete	Kidney-turquoise	GO:0006953	acute-phase response	18	7	0.388889	8.28981e-22
									1915	GO_MF	3	1	1	Kidney	Complete	Kidney-turquoise	GO:0004857	enzyme inhibitor activity	82	16	0.195122	9.51852e-22
									1916	GO_MF	3	1	1	Kidney	Complete	Kidney-turquoise	GO:0009055	electron carrier activity	83	16	0.192771	1.94983e-21
									1917	GO_BP	3	1	1	Kidney	Complete	Kidney-turquoise	GO:0006954	inflammatory response	103	18	0.174757	3.03698e-21
									1918	GO_BP	3	1	1	Kidney	Complete	Kidney-turquoise	GO:0045087	innate immune response	50	12	0.24	3.41623e-21
									1919	GO_CC	3	1	1	Kidney	Complete	Kidney-turquoise	GO:0005792	microsome	84	16	0.190476	3.92593e-21
									1920	GO_CC	3	1	1	Kidney	Complete	Kidney-turquoise	GO:0042598	vesicular fraction	84	16	0.190476	3.92593e-21
									1921	GO_BP	3	1	1	Kidney	Complete	Kidney-turquoise	GO:0009605	response to external stimulus	236	29	0.122881	4.2042e-21
									1922	GO_MF	3	1	1	Kidney	Complete	Kidney-turquoise	GO:0005319	lipid transporter activity	24	8	0.333333	6.03958e-21
									1923	GO_BP	3	1	1	Kidney	Complete	Kidney-turquoise	GO:0006952	defense response	160	23	0.14375	6.85076e-21
									1924	GO_BP	3	1	1	Kidney	Complete	Kidney-turquoise	GO:0016064	immunoglobulin mediated immune response	39	10	0.25641	2.58376e-19
									1925	GO_BP	3	1	1	Kidney	Complete	Kidney-turquoise	GO:0019724	B cell mediated immunity	39	10	0.25641	2.58376e-19
									1926	GO_BP	3	1	1	Kidney	Complete	Kidney-turquoise	GO:0002449	lymphocyte mediated immunity	55	12	0.218182	5.14512e-19
									1927	GO_MF	3	1	1	Kidney	Complete	Kidney-turquoise	GO:0016705	oxidoreductase activity, acting on paired donors, with incorporation or reduction of molecular oxygen	65	13	0.2	1.69257e-18
									1928	GO_BP	3	1	1	Kidney	Complete	Kidney-turquoise	GO:0002443	leukocyte mediated immunity	58	12	0.206897	6.87041e-18
									1929	GO_BP	3	1	1	Kidney	Complete	Kidney-turquoise	GO:0002250	adaptive immune response	58	12	0.206897	6.87041e-18
									1930	GO_BP	3	1	1	Kidney	Complete	Kidney-turquoise	GO:0002460	adaptive immune response based on somatic recombination of immune receptors built from immunoglobulin superfamily domains	58	12	0.206897	6.87041e-18
									1931	GO_BP	3	1	1	Kidney	Complete	Kidney-turquoise	GO:0008203	cholesterol metabolic process	43	10	0.232558	2.51792e-17
									1932	GO_BP	3	1	1	Kidney	Complete	Kidney-turquoise	GO:0007596	blood coagulation	36	9	0.25	4.4854e-17
									1933	GO_BP	3	1	1	Kidney	Complete	Kidney-turquoise	GO:0007599	hemostasis	37	9	0.243243	1.44378e-16
									1934	GO_BP	3	1	1	Kidney	Complete	Kidney-turquoise	GO:0050817	coagulation	37	9	0.243243	1.44378e-16
									1935	GO_BP	3	1	1	Kidney	Complete	Kidney-turquoise	GO:0006950	response to stress	382	35	0.091623	1.77768e-16
									1936	GO_BP	3	1	1	Kidney	Complete	Kidney-turquoise	GO:0002253	activation of immune response	45	10	0.222222	1.82995e-16
									1937	GO_BP	3	1	1	Kidney	Complete	Kidney-turquoise	GO:0050778	positive regulation of immune response	63	12	0.190476	2.97362e-16
									1938	GO_MF	3	1	1	Kidney	Complete	Kidney-turquoise	GO:0005506	iron ion binding	140	19	0.135714	3.04794e-16
									1939	GO_BP	3	1	1	Kidney	Complete	Kidney-turquoise	GO:0043434	response to peptide hormone stimulus	18	6	0.333333	3.71871e-16
									1940	GO_BP	3	1	1	Kidney	Complete	Kidney-turquoise	GO:0016125	sterol metabolic process	47	10	0.212766	1.12264e-15
									1941	KEGG	3	1	1	Kidney	Complete	Kidney-turquoise	982	Drug metabolism - cytochrome P450	55	14	0.254545	3.01224e-15
									1942	GO_BP	3	1	1	Kidney	Complete	Kidney-turquoise	GO:0002252	immune effector process	78	13	0.166667	6.58985e-15
									1943	GO_BP	3	1	1	Kidney	Complete	Kidney-turquoise	GO:0050878	regulation of body fluid levels	41	9	0.219512	8.75084e-15
									1944	GO_BP	3	1	1	Kidney	Complete	Kidney-turquoise	GO:0008202	steroid metabolic process	81	13	0.160494	3.03497e-14
									1945	GO_BP	3	1	1	Kidney	Complete	Kidney-turquoise	GO:0048584	positive regulation of response to stimulus	72	12	0.166667	6.94431e-14
									1946	GO_MF	3	1	1	Kidney	Complete	Kidney-turquoise	GO:0016491	oxidoreductase activity	305	28	0.0918033	2.1469e-13
									1947	GO_BP	3	1	1	Kidney	Complete	Kidney-turquoise	GO:0048583	regulation of response to stimulus	109	15	0.137615	2.27909e-13
									1948	GO_BP	3	1	1	Kidney	Complete	Kidney-turquoise	GO:0006869	lipid transport	46	9	0.195652	5.40609e-13
									1949	GO_CC	3	1	1	Kidney	Complete	Kidney-turquoise	GO:0005783	endoplasmic reticulum	333	29	0.0870871	9.43839e-13
									1950	GO_BP	3	1	1	Kidney	Complete	Kidney-turquoise	GO:0055114	oxidation reduction	283	26	0.0918728	1.57192e-12
									1951	GO_BP	3	1	1	Kidney	Complete	Kidney-turquoise	GO:0042157	lipoprotein metabolic process	23	6	0.26087	1.66357e-12
									1952	GO_BP	3	1	1	Kidney	Complete	Kidney-turquoise	GO:0006879	cellular iron ion homeostasis	11	4	0.363636	2.23312e-12
									1953	GO_BP	3	1	1	Kidney	Complete	Kidney-turquoise	GO:0050776	regulation of immune response	80	12	0.15	3.12611e-12
									1954	GO_BP	3	1	1	Kidney	Complete	Kidney-turquoise	GO:0019835	cytolysis	12	4	0.333333	2.35855e-11
									1955	GO_BP	3	1	1	Kidney	Complete	Kidney-turquoise	GO:0055072	iron ion homeostasis	12	4	0.333333	2.35855e-11
									1956	GO_BP	3	1	1	Kidney	Complete	Kidney-turquoise	GO:0042060	wound healing	52	9	0.173077	2.66144e-11
									1957	KEGG	3	1	1	Kidney	Complete	Kidney-turquoise	980	Metabolism of xenobiotics by cytochrome P450	49	11	0.22449	1.34897e-10
									1958	GO_MF	3	1	1	Kidney	Complete	Kidney-turquoise	GO:0008034	lipoprotein binding	13	4	0.307692	1.73681e-10
									1959	GO_BP	3	1	1	Kidney	Complete	Kidney-turquoise	GO:0009725	response to hormone stimulus	28	6	0.214286	3.71192e-10
									1960	GO_BP	3	1	1	Kidney	Complete	Kidney-turquoise	GO:0002684	positive regulation of immune system process	94	12	0.12766	5.03504e-10
									1961	KEGG	3	1	1	Kidney	Complete	Kidney-turquoise	591	Linoleic acid metabolism	18	6	0.333333	5.36711e-10
									1962	GO_CC	3	1	1	Kidney	Complete	Kidney-turquoise	GO:0005624	membrane fraction	185	18	0.0972973	7.48241e-10
									1963	GO_CC	3	1	1	Kidney	Complete	Kidney-turquoise	GO:0046930	pore complex	14	4	0.285714	9.6316e-10
									1964	GO_BP	3	1	1	Kidney	Complete	Kidney-turquoise	GO:0009719	response to endogenous stimulus	30	6	0.2	1.94957e-09
									1965	GO_CC	3	1	1	Kidney	Complete	Kidney-turquoise	GO:0005626	insoluble fraction	193	18	0.0932642	2.84626e-09
									1966	GO_CC	3	1	1	Kidney	Complete	Kidney-turquoise	GO:0000267	cell fraction	211	19	0.0900474	3.18008e-09
									1967	KEGG	3	1	1	Kidney	Complete	Kidney-turquoise	830	Retinol metabolism	41	9	0.219512	9.94445e-09
									1968	GO_BP	3	1	1	Kidney	Complete	Kidney-turquoise	GO:0009308	cellular amine metabolic process	106	12	0.113208	1.32115e-08
									1969	GO_MF	3	1	1	Kidney	Complete	Kidney-turquoise	GO:0004252	serine-type endopeptidase activity	47	7	0.148936	9.64906e-08
									1970	GO_BP	3	1	1	Kidney	Complete	Kidney-turquoise	GO:0002682	regulation of immune system process	131	13	0.0992366	1.00766e-07
									1971	KEGG	3	1	1	Kidney	Complete	Kidney-turquoise	983	Drug metabolism - other enzymes	30	7	0.233333	1.17031e-07
									1972	GO_BP	3	1	1	Kidney	Complete	Kidney-turquoise	GO:0034641	cellular nitrogen compound metabolic process	118	12	0.101695	1.75271e-07
									1973	GO_BP	3	1	1	Kidney	Complete	Kidney-turquoise	GO:0050818	regulation of coagulation	11	3	0.272727	2.16969e-07
									1974	GO_BP	3	1	1	Kidney	Complete	Kidney-turquoise	GO:0006508	proteolysis	285	21	0.0736842	2.31577e-07
									1975	GO_MF	3	1	1	Kidney	Complete	Kidney-turquoise	GO:0008236	serine-type peptidase activity	62	8	0.129032	2.68995e-07
									1976	GO_MF	3	1	1	Kidney	Complete	Kidney-turquoise	GO:0017171	serine hydrolase activity	62	8	0.129032	2.68995e-07
									1977	GO_BP	3	1	1	Kidney	Complete	Kidney-turquoise	GO:0006066	cellular alcohol metabolic process	139	13	0.0935252	3.98652e-07
									1978	GO_BP	3	1	1	Kidney	Complete	Kidney-turquoise	GO:0006807	nitrogen compound metabolic process	124	12	0.0967742	5.2579e-07
									1979	GO_BP	3	1	1	Kidney	Complete	Kidney-turquoise	GO:0006694	steroid biosynthetic process	40	6	0.15	6.45481e-07
									1980	GO_BP	3	1	1	Kidney	Complete	Kidney-turquoise	GO:0006022	aminoglycan metabolic process	12	3	0.25	8.30556e-07
									1981	GO_BP	3	1	1	Kidney	Complete	Kidney-turquoise	GO:0030203	glycosaminoglycan metabolic process	12	3	0.25	8.30556e-07
									1982	GO_BP	3	1	1	Kidney	Complete	Kidney-turquoise	GO:0015918	sterol transport	12	3	0.25	8.30556e-07
									1983	GO_BP	3	1	1	Kidney	Complete	Kidney-turquoise	GO:0030301	cholesterol transport	12	3	0.25	8.30556e-07
									1984	GO_MF	3	1	1	Kidney	Complete	Kidney-turquoise	GO:0030234	enzyme regulator activity	227	17	0.0748899	2.24925e-06
									1985	GO_BP	3	1	1	Kidney	Complete	Kidney-turquoise	GO:0042158	lipoprotein biosynthetic process	13	3	0.230769	2.59167e-06
									1986	GO_BP	3	1	1	Kidney	Complete	Kidney-turquoise	GO:0031099	regeneration	13	3	0.230769	2.59167e-06
									1987	GO_BP	3	1	1	Kidney	Complete	Kidney-turquoise	GO:0042632	cholesterol homeostasis	13	3	0.230769	2.59167e-06
									1988	GO_BP	3	1	1	Kidney	Complete	Kidney-turquoise	GO:0055092	sterol homeostasis	13	3	0.230769	2.59167e-06
									1989	KEGG	3	1	1	Kidney	Complete	Kidney-turquoise	3320	PPAR signaling pathway	45	8	0.177778	3.50335e-06
									1990	GO_BP	3	1	1	Kidney	Complete	Kidney-turquoise	GO:0002705	positive regulation of leukocyte mediated immunity	14	3	0.214286	6.88577e-06
									1991	GO_BP	3	1	1	Kidney	Complete	Kidney-turquoise	GO:0002708	positive regulation of lymphocyte mediated immunity	14	3	0.214286	6.88577e-06
									1992	GO_BP	3	1	1	Kidney	Complete	Kidney-turquoise	GO:0009636	response to toxin	14	3	0.214286	6.88577e-06
									1993	GO_MF	3	1	1	Kidney	Complete	Kidney-turquoise	GO:0016709	oxidoreductase activity, acting on paired donors, with incorporation or reduction of molecular oxygen, NADH or NADPH as one donor, and incorporation of one atom of oxygen	14	3	0.214286	6.88577e-06
									1994	GO_BP	3	1	1	Kidney	Complete	Kidney-turquoise	GO:0044255	cellular lipid metabolic process	265	18	0.0679245	1.04676e-05
									1995	GO_BP	3	1	1	Kidney	Complete	Kidney-turquoise	GO:0006519	cellular amino acid and derivative metabolic process	93	9	0.0967742	1.25154e-05
									1996	GO_BP	3	1	1	Kidney	Complete	Kidney-turquoise	GO:0048878	chemical homeostasis	111	10	0.0900901	1.50974e-05
									1997	GO_BP	3	1	1	Kidney	Complete	Kidney-turquoise	GO:0002821	positive regulation of adaptive immune response	15	3	0.2	1.60833e-05
									1998	GO_BP	3	1	1	Kidney	Complete	Kidney-turquoise	GO:0002824	positive regulation of adaptive immune response based on somatic recombination of immune receptors built from immunoglobulin superfamily domains	15	3	0.2	1.60833e-05
[truncated: 8,177 more rows]
