# Supplementary material for: Stochastic variation of transcript abundance in C57BL/6J mice
Source: BMC Genomics. 2011 Mar 30;12:167. doi: 10.1186/1471-2164-12-167 (PMC3082245; doi:10.1186/1471-2164-12-167)
Supplement: Additional file 5 — Supplemental Table S2. Pairwise Pearson correlations for module eigengenes. [file 1471-2164-12-167-S5.XLSX]

## Sheet: Contents
		Supplementary Table 2 - Correlations of module eigengenes
		Workbook Contents

## Sheet: rb
		adipose	adipose	adipose	adipose	adipose	adipose	adipose	adipose		heart	heart	heart	heart	heart	heart	heart	heart		kidney	kidney	kidney	kidney	kidney	kidney	kidney	kidney	kidney		liver	liver	liver	liver	liver	liver	liver	liver	liver
		turquoise	blue	brown	gold	green	red	black	magenta		turquoise	blue	brown	gold	green	red	black	pink		turquoise	blue	brown	gold	green	red	black	pink	magenta		turquoise	blue	brown	gold	green	red	black	pink	magenta
adipose	turquoise		-0.0300337	0.190273	0.621937	-0.281996	0.0546897	0.474116	-0.35759		-0.158573	-0.162217	0.132652	0.218137	-0.293648	-0.145713	0.36348	-0.102838		0.268427	-0.447894	0.137422	-0.360399	0.247658	-0.25857	0.405411	-0.0229241	0.706047		0.274993	0.107921	-0.418267	0.0476306	0.453949	-0.244258	0.0558868	-0.140747	0.236415
adipose	blue	-0.0300337		0.143532	0.345277	-0.249387	0.153489	-0.49407	-0.490118		-0.199167	-0.212291	0.14229	-0.246315	-0.0861885	-0.441439	-0.590048	-0.172577		-0.239865	0.208745	0.287305	0.110073	0.516368	0.111043	-0.131654	-0.344533	-0.363206		-0.165836	0.249777	0.0576806	0.215625	-0.160095	-0.405999	0.17426	0.0623012	0.355985
adipose	brown	0.190273	0.143532		-0.211969	-0.557337	0.280851	-0.147791	-0.498127		0.0486049	0.229354	-0.103959	0.0631637	0.357919	0.0870617	-0.0119747	0.425651		0.350608	-0.604726	0.277916	-0.480224	0.26938	0.236981	0.00630558	0.09622	0.109028		0.351736	0.54288	-0.45515	-0.00917906	-0.460379	-0.611611	0.0662506	-0.384791	0.232573
adipose	gold	0.621937	0.345277	-0.211969		-0.356577	-0.068788	0.23763	-0.570467		-0.101608	-0.2995	0.0424159	-0.197244	-0.516969	-0.573966	0.127543	-0.11721		-0.0454586	0.00470432	-0.0474715	-0.336702	0.555511	-0.352415	0.280677	-0.357992	0.469382		0.0598876	-0.0352295	-0.165533	0.0310772	0.336918	-0.358014	-0.0495738	-0.179696	0.441129
adipose	green	-0.281996	-0.249387	-0.557337	-0.356577		-0.433434	-0.0837556	0.691606		-0.217952	-0.302907	-0.113669	0.27773	0.12511	0.308198	0.125638	-0.725262		-0.277864	0.301211	-0.43906	0.454734	-0.83152	-0.189163	-0.088529	0.106708	-0.0268353		-0.383133	-0.645246	0.225814	-0.106708	0.437865	0.919535	-0.185855	0.420952	-0.325355
adipose	red	0.0546897	0.153489	0.280851	-0.068788	-0.433434		0.274331	-0.227076		0.771719	0.793795	0.312161	0.0279339	0.345384	0.456306	-0.239351	0.403504		0.0844896	-0.125648	0.927321	0.180167	0.20502	0.283538	-0.143396	0.442326	-0.309511		0.0973003	0.82456	0.0163813	0.108917	-0.432295	-0.379806	0.869219	-0.0515931	-0.36384
adipose	black	0.474116	-0.49407	-0.147791	0.23763	-0.0837556	0.274331		-0.0390559		0.258517	0.300089	-0.294526	0.390678	-0.237001	0.19159	0.521659	0.107135		0.526979	-0.0615891	0.11088	-0.298194	-0.183686	-0.483867	0.426836	0.360128	0.510184		0.499361	0.0441691	0.159251	-0.0536676	0.322144	0.0425303	0.214282	-0.366319	-0.327852
adipose	magenta	-0.35759	-0.490118	-0.498127	-0.570467	0.691606	-0.227076	-0.0390559			0.0126816	0.0559372	0.216126	0.418792	0.172548	0.544383	0.137038	-0.287491		0.00782862	0.0658176	-0.14823	0.482542	-0.622509	0.067759	-0.127621	0.309475	-0.227676		-0.0848853	-0.310199	0.12599	-0.0709801	0.057381	0.72544	-0.0172866	0.531648	-0.488807
heart	turquoise	-0.158573	-0.199167	0.0486049	-0.101608	-0.217952	0.771719	0.258517	0.0126816			0.850375	0.251978	0.0392866	0.414474	0.627314	-0.00655257	0.374043		0.0324203	-0.124837	0.591072	0.108051	-0.0606959	0.0914566	-0.216374	0.439732	-0.138623		0.0471527	0.620501	0.000690194	0.0138359	-0.417917	-0.188734	0.668202	0.0053425	-0.381792
heart	blue	-0.162217	-0.212291	0.229354	-0.2995	-0.302907	0.793795	0.300089	0.0559372		0.850375		0.308671	0.167428	0.234194	0.618979	-0.108458	0.3984		0.31982	-0.286966	0.629987	0.15481	-0.0262996	0.298019	-0.222552	0.282701	-0.26808		0.334298	0.755346	0.00884499	0.00340238	-0.488836	-0.244841	0.524279	0.139866	-0.246754
heart	brown	0.132652	0.14229	-0.103959	0.0424159	-0.113669	0.312161	-0.294526	0.216126		0.251978	0.308671		-0.00367259	-0.149014	0.263436	-0.52092	0.0602882		-0.176582	-0.271928	0.512919	0.527034	0.219308	0.609955	-0.10328	-0.233569	-0.394471		-0.152799	0.485066	-0.288686	0.371198	-0.111591	-0.145832	0.229355	0.726826	0.226394
heart	gold	0.218137	-0.246315	0.0631637	-0.197244	0.27773	0.0279339	0.390678	0.418792		0.0392866	0.167428	-0.00367259		-0.00316182	0.611205	0.205406	-0.0766629		0.747345	-0.46652	0.10107	-0.265002	-0.461129	-0.240741	0.573062	0.364877	0.188588		0.658096	0.167324	-0.261592	0.249788	-0.0311051	0.105253	0.0647576	-0.0234262	-0.157089
heart	green	-0.293648	-0.0861885	0.357919	-0.516969	0.12511	0.345384	-0.237001	0.172548		0.414474	0.234194	-0.149014	-0.00316182		0.519512	0.224077	0.0846024		-0.246028	-0.117267	0.292077	0.058572	-0.232101	0.119048	-0.440733	0.736775	-0.113956		-0.306587	0.155172	-0.167403	-0.360463	-0.464886	0.159866	0.550074	-0.164089	-0.631871
heart	red	-0.145713	-0.441439	0.0870617	-0.573966	0.308198	0.456306	0.19159	0.544383		0.627314	0.618979	0.263436	0.611205	0.519512		0.0550135	0.118789		0.254818	-0.352317	0.421621	0.182464	-0.600581	0.140396	0.0495424	0.621775	-0.140332		0.151353	0.392863	-0.173937	0.143174	-0.28105	0.228966	0.470862	0.189906	-0.513729
heart	black	0.36348	-0.590048	-0.0119747	0.127543	0.125638	-0.239351	0.521659	0.137038		-0.00655257	-0.108458	-0.52092	0.205406	0.224077	0.0550135		-0.171915		0.247731	-0.25017	-0.378793	-0.46308	-0.19692	-0.526335	0.00558747	0.43607	0.778379		0.225989	-0.394413	-0.202166	-0.661138	0.212294	0.311251	-0.0688983	-0.360688	-0.346994
heart	pink	-0.102838	-0.172577	0.425651	-0.11721	-0.725262	0.403504	0.107135	-0.287491		0.374043	0.3984	0.0602882	-0.0766629	0.0846024	0.118789	-0.171915			0.299797	-0.22187	0.396944	-0.393956	0.403715	0.288464	0.291715	0.212867	-0.204107		0.327138	0.565153	-0.152136	0.302199	-0.593204	-0.6864	0.197379	-0.505133	-0.00235344
kidney	turquoise	0.268427	-0.239865	0.350608	-0.0454586	-0.277864	0.0844896	0.526979	0.00782862		0.0324203	0.31982	-0.176582	0.747345	-0.246028	0.254818	0.247731	0.299797			-0.541047	0.0664439	-0.588725	-0.0312577	-0.226072	0.552695	0.127873	0.277959		0.985487	0.348278	-0.210852	0.153385	-0.193336	-0.346588	-0.113858	-0.310368	0.115372
kidney	blue	-0.447894	0.208745	-0.604726	0.00470432	0.301211	-0.125648	-0.0615891	0.0658176		-0.124837	-0.286966	-0.271928	-0.46652	-0.117267	-0.352317	-0.25017	-0.22187		-0.541047		-0.189379	0.457987	-0.148781	-0.304354	-0.24444	-0.0766221	-0.293286		-0.545749	-0.478106	0.884851	0.109459	0.368212	0.346839	0.0429046	0.0140204	-0.301025
kidney	brown	0.137422	0.287305	0.277916	-0.0474715	-0.43906	0.927321	0.11088	-0.14823		0.591072	0.629987	0.512919	0.10107	0.292077	0.421621	-0.378793	0.396944		0.0664439	-0.189379		0.236077	0.307277	0.405525	-0.0409497	0.403522	-0.406656		0.0718115	0.845268	-0.108358	0.260552	-0.441224	-0.422001	0.863082	0.0574674	-0.289724
kidney	gold	-0.360399	0.110073	-0.480224	-0.336702	0.454734	0.180167	-0.298194	0.482542		0.108051	0.15481	0.527034	-0.265002	0.058572	0.182464	-0.46308	-0.393956		-0.588725	0.457987	0.236077		-0.249696	0.403273	-0.553585	-0.08668	-0.600663		-0.617487	-0.0641006	0.430839	0.0483523	0.176577	0.522295	0.255309	0.79832	-0.278938
kidney	green	0.247658	0.516368	0.26938	0.555511	-0.83152	0.20502	-0.183686	-0.622509		-0.0606959	-0.0262996	0.219308	-0.461129	-0.232101	-0.600581	-0.19692	0.403715		-0.0312577	-0.148781	0.307277	-0.249696		0.297182	-0.0538899	-0.301026	-0.103405		0.108531	0.391111	-0.269335	-0.0686701	-0.361509	-0.728945	0.095854	-0.18723	0.419241
kidney	red	-0.25857	0.111043	0.236981	-0.352415	-0.189163	0.283538	-0.483867	0.067759		0.0914566	0.298019	0.609955	-0.240741	0.119048	0.140396	-0.526335	0.288464		-0.226072	-0.304354	0.405525	0.403273	0.297182		-0.247976	-0.158258	-0.684204		-0.200299	0.430114	-0.37442	-0.0126632	-0.538663	-0.13899	0.101695	0.421206	0.163825
kidney	black	0.405411	-0.131654	0.00630558	0.280677	-0.088529	-0.143396	0.426836	-0.127621		-0.216374	-0.222552	-0.10328	0.573062	-0.440733	0.0495424	0.00558747	0.291715		0.552695	-0.24444	-0.0409497	-0.553585	-0.0538899	-0.247976		0.0219811	0.270487		0.512456	0.0406549	-0.248522	0.557124	0.14936	-0.265119	-0.187222	-0.436978	0.225658
kidney	pink	-0.0229241	-0.344533	0.09622	-0.357992	0.106708	0.442326	0.360128	0.309475		0.439732	0.282701	-0.233569	0.364877	0.736775	0.621775	0.43607	0.212867		0.127873	-0.0766221	0.403522	-0.08668	-0.301026	-0.158258	0.0219811		0.0605742		0.0391941	0.14186	-0.0414726	-0.21151	-0.277734	0.197682	0.695533	-0.370366	-0.883596
kidney	magenta	0.706047	-0.363206	0.109028	0.469382	-0.0268353	-0.309511	0.510184	-0.227676		-0.138623	-0.26808	-0.394471	0.188588	-0.113956	-0.140332	0.778379	-0.204107		0.277959	-0.293286	-0.406656	-0.600663	-0.103405	-0.684204	0.270487	0.0605742			0.268803	-0.309262	-0.23728	-0.234568	0.524205	0.0138484	-0.247637	-0.373832	0.108582
liver	turquoise	0.274993	-0.165836	0.351736	0.0598876	-0.383133	0.0973003	0.499361	-0.0848853		0.0471527	0.334298	-0.152799	0.658096	-0.306587	0.151353	0.225989	0.327138		0.985487	-0.545749	0.0718115	-0.617487	0.108531	-0.200299	0.512456	0.0391941	0.268803			0.387923	-0.231118	0.114855	-0.239632	-0.437846	-0.130796	-0.311584	0.204144
liver	blue	0.107921	0.249777	0.54288	-0.0352295	-0.645246	0.82456	0.0441691	-0.310199		0.620501	0.755346	0.485066	0.167324	0.155172	0.392863	-0.394413	0.565153		0.348278	-0.478106	0.845268	-0.0641006	0.391111	0.430114	0.0406549	0.14186	-0.309262		0.387923		-0.297938	0.312182	-0.614416	-0.705622	0.560735	-0.0075504	0.0887521
liver	brown	-0.418267	0.0576806	-0.45515	-0.165533	0.225814	0.0163813	0.159251	0.12599		0.000690194	0.00884499	-0.288686	-0.261592	-0.167403	-0.173937	-0.202166	-0.152136		-0.210852	0.884851	-0.108358	0.430839	-0.269335	-0.37442	-0.248522	-0.0414726	-0.23728		-0.231118	-0.297938		0.161516	0.363419	0.283863	0.0549317	0.0415543	-0.335259
liver	gold	0.0476306	0.215625	-0.00917906	0.0310772	-0.106708	0.108917	-0.0536676	-0.0709801		0.0138359	0.00340238	0.371198	0.249788	-0.360463	0.143174	-0.661138	0.302199		0.153385	0.109459	0.260552	0.0483523	-0.0686701	-0.0126632	0.557124	-0.21151	-0.234568		0.114855	0.312182	0.161516		0.124418	-0.367814	0.00407505	0.0427715	0.280156
liver	green	0.453949	-0.160095	-0.460379	0.336918	0.437865	-0.432295	0.322144	0.057381		-0.417917	-0.488836	-0.111591	-0.0311051	-0.464886	-0.28105	0.212294	-0.593204		-0.193336	0.368212	-0.441224	0.176577	-0.361509	-0.538663	0.14936	-0.277734	0.524205		-0.239632	-0.614416	0.363419	0.124418		0.452794	-0.321139	0.176048	0.0806564
liver	red	-0.244258	-0.405999	-0.611611	-0.358014	0.919535	-0.379806	0.0425303	0.72544		-0.188734	-0.244841	-0.145832	0.105253	0.159866	0.228966	0.311251	-0.6864		-0.346588	0.346839	-0.422001	0.522295	-0.728945	-0.13899	-0.265119	0.197682	0.0138484		-0.437846	-0.705622	0.283863	-0.367814	0.452794		-0.116737	0.415145	-0.487478
liver	black	0.0558868	0.17426	0.0662506	-0.0495738	-0.185855	0.869219	0.214282	-0.0172866		0.668202	0.524279	0.229355	0.0647576	0.550074	0.470862	-0.0688983	0.197379		-0.113858	0.0429046	0.863082	0.255309	0.095854	0.101695	-0.187222	0.695533	-0.247637		-0.130796	0.560735	0.0549317	0.00407505	-0.321139	-0.116737		-0.0650294	-0.649348
liver	pink	-0.140747	0.0623012	-0.384791	-0.179696	0.420952	-0.0515931	-0.366319	0.531648		0.0053425	0.139866	0.726826	-0.0234262	-0.164089	0.189906	-0.360688	-0.505133		-0.310368	0.0140204	0.0574674	0.79832	-0.18723	0.421206	-0.436978	-0.370366	-0.373832		-0.311584	-0.0075504	0.0415543	0.0427715	0.176048	0.415145	-0.0650294		0.129289
liver	magenta	0.236415	0.355985	0.232573	0.441129	-0.325355	-0.36384	-0.327852	-0.488807		-0.381792	-0.246754	0.226394	-0.157089	-0.631871	-0.513729	-0.346994	-0.00235344		0.115372	-0.301025	-0.289724	-0.278938	0.419241	0.163825	0.225658	-0.883596	0.108582		0.204144	0.0887521	-0.335259	0.280156	0.0806564	-0.487478	-0.649348	0.129289

## Sheet: rw_adipose
		adipose	adipose	adipose	adipose	adipose	adipose	adipose	adipose
		turquoise	blue	brown	gold	green	red	black	magenta
adipose	turquoise		-0.61314	0.60288	-0.375164	-0.330703	-0.12802	-0.249617	0.0209457
adipose	blue	-0.61314		0.00541619	0.446422	0.241948	0.465638	0.267261	-0.508793
adipose	brown	0.60288	0.00541619		-0.223858	0.0619646	0.369768	0.131141	-0.501623
adipose	gold	-0.375164	0.446422	-0.223858		0.177703	0.586973	0.770821	-0.508201
adipose	green	-0.330703	0.241948	0.0619646	0.177703		0.733284	0.472868	-0.650401
adipose	red	-0.12802	0.465638	0.369768	0.586973	0.733284		0.783523	-0.973692
adipose	black	-0.249617	0.267261	0.131141	0.770821	0.472868	0.783523		-0.682315
adipose	magenta	0.0209457	-0.508793	-0.501623	-0.508201	-0.650401	-0.973692	-0.682315

## Sheet: rw_heart
		heart	heart	heart	heart	heart	heart	heart	heart
		turquoise	blue	brown	gold	green	red	black	pink
heart	turquoise		-0.113695	0.634627	0.392571	0.747681	0.739509	0.0558552	0.00742739
heart	blue	-0.113695		-0.524247	-0.68489	-0.660559	-0.685701	-0.00918648	0.0399438
heart	brown	0.634627	-0.524247		0.785601	0.747679	0.792578	0.00321818	0.166642
heart	gold	0.392571	-0.68489	0.785601		0.643128	0.79059	0.0801639	0.0869751
heart	green	0.747681	-0.660559	0.747679	0.643128		0.892095	0.0635328	-0.112561
heart	red	0.739509	-0.685701	0.792578	0.79059	0.892095		0.0468441	0.00894781
heart	black	0.0558552	-0.00918648	0.00321818	0.0801639	0.0635328	0.0468441		0.725394
heart	pink	0.00742739	0.0399438	0.166642	0.0869751	-0.112561	0.00894781	0.725394

## Sheet: rw_kidney
		kidney	kidney	kidney	kidney	kidney	kidney	kidney	kidney	kidney
		turquoise	blue	brown	gold	green	red	black	pink	magenta
kidney	turquoise		-0.287274	-0.303693	-0.0721717	0.0988271	-0.0955653	-0.500982	-0.477011	0.269714
kidney	blue	-0.287274		0.828981	0.494808	0.366449	0.671735	0.615092	0.600555	-0.572917
kidney	brown	-0.303693	0.828981		0.723707	0.303976	0.544087	0.661492	0.560008	-0.699231
kidney	gold	-0.0721717	0.494808	0.723707		0.141237	0.483409	0.589368	0.27007	-0.842647
kidney	green	0.0988271	0.366449	0.303976	0.141237		-0.0804323	-0.120786	-0.238588	-0.238579
kidney	red	-0.0955653	0.671735	0.544087	0.483409	-0.0804323		0.582371	0.324521	-0.418158
kidney	black	-0.500982	0.615092	0.661492	0.589368	-0.120786	0.582371		0.435722	-0.595465
kidney	pink	-0.477011	0.600555	0.560008	0.27007	-0.238588	0.324521	0.435722		-0.302786
kidney	magenta	0.269714	-0.572917	-0.699231	-0.842647	-0.238579	-0.418158	-0.595465	-0.302786

## Sheet: rw_liver
		liver	liver	liver	liver	liver	liver	liver	liver	liver
		turquoise	blue	brown	gold	green	red	black	pink	magenta
liver	turquoise		0.181853	0.0440422	-0.175727	-0.307319	0.0627041	-0.00366724	-0.0658475	-0.109034
liver	blue	0.181853		-0.416292	0.59986	-0.676017	-0.334877	0.027755	-0.04828	-0.277181
liver	brown	0.0440422	-0.416292		-0.323802	0.611929	0.307963	0.403626	-0.263635	0.428457
liver	gold	-0.175727	0.59986	-0.323802		-0.109027	0.182247	-0.386243	-0.360437	-0.567692
liver	green	-0.307319	-0.676017	0.611929	-0.109027		0.616937	-0.108059	-0.122769	0.158796
liver	red	0.0627041	-0.334877	0.307963	0.182247	0.616937		-0.134532	-0.058445	0.0721622
liver	black	-0.00366724	0.027755	0.403626	-0.386243	-0.108059	-0.134532		-0.0760803	0.451146
liver	pink	-0.0658475	-0.04828	-0.263635	-0.360437	-0.122769	-0.058445	-0.0760803		0.474649
liver	magenta	-0.109034	-0.277181	0.428457	-0.567692	0.158796	0.0721622	0.451146	0.474649
